# Supplementary material for: Association between metabolic score for insulin resistance and cardiovascular disease mortality in patients with rheumatoid arthritis: evidence from the NHANES 1999-2018
Source: Front Endocrinol (Lausanne). 2024 Sep 13;15:1444800. doi: 10.3389/fendo.2024.1444800 (PMC11427302; doi:10.3389/fendo.2024.1444800)
Supplement: Supplementary file 1 [file DataSheet1.csv]

seqn	sdmvstra	sdmvpsu	wtmec2yr	wtint2yr	wtint4yr	wtmec4yr	year	year1	age	gender	race	education	marriage	pir	drink	alq120q	alq120u	smq020	smq040	phy	pad615	paq610	pad630	paq625	pad645	paq640	pad660	paq655	pad675	paq670	arthritis_age	arthritis	type	cvd1	cvd2	cvd3	cvd4	cvd5	albumin_urine	creatinine_urine	alb_cr_ratio	creatinine	uric_acid	dxxnkbmd	dxxofbmd	dxxtrbmd	dxxinbmd	osq010a	osq010b
2	1	3	28325.384898	26678.636376	14203.335998	15336.199717	year9900	0	77	1	3	5.0		5.0	1.0	24.0	3.0	2.0													73.0	1.0	1.0	2.0	2.0	2.0	2.0	2.0	9.1	145.0	6.275862069	0.7	6.1					2.0	2.0
130	10	1	78672.389006	70420.818338	35191.90264	38785.109298	year9900	0	59	1	3	2.0	1.0	2.58	2.0	1.0	3.0	1.0	3.0	855.0											59.0	1.0	1.0	2.0	1.0	1.0	2.0	2.0	15.7	142.0	11.056338028	0.8	4.0					2.0	2.0
143	10	1	2544.0986783	2585.3985394	1452.003539	1506.412335	year9900	0	22	2	1	1.0	1.0	0.03	2.0			2.0													19.0	1.0	1.0	2.0	2.0	2.0	2.0	2.0	9.1	149.0	6.1073825503	0.3	3.2					2.0	2.0
250	7	2	85524.247516	75310.121326	39726.670156	42257.816523	year9900	0	58	2	3	3.0	1.0	5.0	1.0	1.0	2.0	1.0	3.0												50.0	1.0	1.0	2.0	2.0	2.0	2.0	2.0	2.6	72.0	3.6111111111	0.5	5.8					2.0	2.0
259	12	2	65030.961199	65127.830667	32546.799797	33052.08012	year9900	0	54	1	3	2.0	1.0	5.0	1.0	2.0	1.0	1.0	1.0												51.0	1.0	1.0	2.0	2.0	2.0	2.0	2.0	1.0	70.0	1.4285714286	0.9	8.8					2.0	2.0
302	10	1	3626.4178036	2970.8802074	1819.983111	1747.851857	year9900	0	65	2	1	1.0	2.0	0.88	2.0			2.0													64.0	1.0	1.0	2.0	2.0	2.0	2.0	2.0	2.7	130.0	2.0769230769	0.4	4.8					2.0	2.0
321	2	1	66126.060773	58701.940669	33752.780222	44652.483387	year9900	0	71	2	3	3.0	2.0	1.02	1.0	0.0		2.0													70.0	1.0	1.0	1.0	2.0	2.0	2.0	2.0	3.9	141.0	2.7659574468	0.5	4.1					2.0	2.0
330	7	2	62441.398616	57308.071197	28638.975088	31169.20892	year9900	0	56	1	3	3.0	1.0	5.0	1.0	1.0	3.0	1.0	3.0	60.0											50.0	1.0	1.0	2.0	2.0	2.0	2.0	2.0	2.3	66.0	3.4848484848	0.8	5.1					2.0	2.0
386	1	2	23516.116936	20842.826907	9397.113976	13551.441885	year9900	0	85	2	3	3.0	1.0		2.0	2.0	3.0	2.0													50.0	1.0	1.0	2.0	2.0	2.0	2.0	2.0	24.0	87.0	27.586206897	0.8	4.7					1.0	2.0
443	3	1	14042.633455	13443.460722	7355.62214	7986.525268	year9900	0	53	1	1	1.0	1.0		1.0	1.0	2.0	1.0	1.0												37.0	1.0	1.0	2.0	2.0	2.0	2.0	2.0	8.1	127.0	6.3779527559	0.8	5.0					2.0	2.0
505	7	1	9328.2255247	8986.0319384	4603.521662	5444.237385	year9900	0	60	1	4	4.0	2.0	1.81	1.0	2.0	1.0	1.0	3.0	270.0											55.0	1.0	1.0	2.0	2.0	2.0	2.0	2.0	35.7	268.0	13.320895522	0.9	8.6					2.0	2.0
535	6	1	8697.3518278	8838.541093	5074.406587	5073.007261	year9900	0	45	2	1	4.0	1.0	3.97	1.0	13.0	3.0	2.0													41.0	1.0	1.0	2.0	2.0	2.0	2.0	2.0	17.3	116.0	14.913793103	0.3	3.5					2.0	2.0
614	5	1	58195.757368	54549.990008	27664.74592	27657.845467	year9900	0	66	2	3	3.0		2.14	1.0	0.0		2.0		1290.0											37.0	1.0	1.0	2.0	2.0	2.0	2.0	2.0	11.6	230.0	5.0434782609	0.7	5.5					2.0	2.0
695	12	1	10997.637527	10948.407356	5934.232634	6189.196774	year9900	0	59	1	1	3.0	6.0	1.21	1.0	2.0	2.0	1.0	3.0	262.5											58.0	1.0	1.0	2.0	2.0	2.0	2.0	2.0	18.5	67.0	27.611940299	0.8	5.4					2.0	2.0
787	5	2	11431.88227	10553.677856	6074.583948	6396.625709	year9900	0	79	2	4	2.0	2.0	0.9	2.0			2.0													77.0	1.0	1.0	2.0	2.0	2.0	2.0	2.0	50.3	152.0	33.092105263	1.9	7.9					2.0	2.0
819	1	2	86867.886172	82310.705805	34247.972792	36120.82067	year9900	0	21	2	3	4.0	6.0		2.0			2.0													17.0	1.0	1.0	2.0	2.0	2.0	2.0	2.0	2.5	75.0	3.3333333333	0.3	2.7					2.0	1.0
828	5	2	13455.883771	10553.677856	6074.583948	6926.573373	year9900	0	65	2	4	2.0	2.0	1.01	1.0	3.0	2.0	1.0	1.0												50.0	1.0	1.0	2.0	2.0	2.0	2.0	2.0	14.0	121.0	11.570247934	0.6	6.1					2.0	2.0
881	9	1	93586.141831	93025.426722	47253.646587	48798.184642	year9900	0	42	2	3	3.0	1.0	1.79	1.0	4.0	1.0	1.0	1.0	236.25											25.0	1.0	1.0	2.0	2.0	2.0	2.0	2.0	60.6	98.0	61.836734694	0.6	4.4					2.0	2.0
889	9	2	6980.0148033	6916.6928891	3280.55002	3539.881913	year9900	0	80	1	4	1.0	3.0	1.78	1.0	1.0	1.0	2.0													80.0	1.0	1.0	2.0	1.0	2.0	2.0	2.0	54.0	228.0	23.684210526	0.9	6.6					2.0	2.0
965	3	1	2681.5810231	2216.2375181	1346.766089	1609.029721	year9900	0	77	1	1	1.0	1.0	2.69	1.0	0.0		1.0	1.0												70.0	1.0	1.0	2.0	2.0	2.0	2.0	2.0	2.9	85.0	3.4117647059	0.6	5.1					1.0	2.0
999	7	2	26113.627236	23151.923319	12147.694568	13362.830241	year9900	0	64	1	2	1.0	1.0		1.0	2.0	3.0	2.0		993.75											55.0	1.0	1.0	1.0	1.0	1.0	1.0	1.0	91.9	98.0	93.775510204	0.9	6.1					2.0	2.0
1044	9	1	33475.637762	29313.927917	15622.766135	17568.772929	year9900	0	57	2	4	2.0		1.52	1.0	6.0	3.0	1.0	1.0	20.0											16.0	1.0	1.0	2.0	2.0	2.0	2.0	2.0	1.4	27.0	5.1851851852	0.6	9.2					2.0	2.0
1161	7	1	64278.299704	58073.181939	29021.329389	30263.445806	year9900	0	57	1	3	3.0	1.0	3.52	1.0	0.0		1.0	3.0	1530.0											25.0	1.0	1.0	2.0	2.0	2.0	1.0	2.0	35.3	188.0	18.776595745	0.9	5.5					2.0	2.0
1227	1	1	84737.18125	75310.121326	39726.670156	42257.816523	year9900	0	53	2	3	4.0	1.0	5.0	1.0	1.0	1.0	1.0	3.0	2506.875											45.0	1.0	1.0	2.0	2.0	2.0	2.0	2.0	17.6	181.0	9.7237569061	0.7	4.5					2.0	2.0
1276	5	2	13382.813182	12354.737023	7111.254316	9195.018592	year9900	0	70	2	4	4.0	2.0		2.0	0.0		1.0	3.0												50.0	1.0	1.0	1.0	1.0	2.0	1.0	2.0	1.2	44.0	2.7272727273	1.1	7.0					2.0	2.0
1339	10	2	16013.141278	15082.538562	8681.347668	9898.948161	year9900	0	66	2	4	2.0						2.0													61.0	1.0	1.0	2.0	2.0	2.0	2.0	2.0	7.3	111.0	6.5765765766	0.7	5.2					2.0	2.0
1382	12	1	18941.635593	15818.612241	8598.552878	10394.268114	year9900	0	84	1	3	2.0	1.0	2.89	1.0	7.0	1.0	1.0	1.0												82.0	1.0	1.0	2.0	2.0	2.0	2.0	2.0	167.5	168.0	99.702380952	1.1	4.8					2.0	2.0
1384	3	1	2747.6112541	2270.8093077	1383.022652	1706.089624	year9900	0	71	1	1	1.0	1.0		1.0	0.0		1.0	1.0												66.0	1.0	1.0	2.0	2.0	2.0	2.0	2.0	2.7	52.0	5.1923076923	0.6	3.2					2.0	2.0
1505	9	1	14820.455613	13234.540819	7193.924303	8490.822336	year9900	0	80	1	3	3.0	1.0	1.24	2.0	0.0		1.0	3.0	4096.875											77.0	1.0	1.0	2.0	1.0	1.0	2.0	2.0	15.7	94.0	16.70212766	0.9	7.5					2.0	2.0
1555	3	1	14222.747528	10886.952826	6355.267616	6521.514394	year9900	0	50	2	1	1.0			1.0	0.0		2.0		2250.0											49.0	1.0	1.0	2.0	2.0	2.0	2.0	2.0	3.4	14.0	24.285714286	0.6	4.1					2.0	2.0
1629	2	2	3897.8307789	3128.1551304	2136.771684	2337.176326	year9900	0	73	1	1	1.0	1.0	0.08	1.0	0.0		2.0													58.0	1.0	1.0	2.0	2.0	2.0	2.0	2.0	10.5	163.0	6.4417177914	0.8	7.7					2.0	2.0
1641	3	1	10500.24141	10225.418033	6031.35544	6129.834663	year9900	0	57	2	1	3.0	2.0	1.08	2.0	2.0	3.0	1.0	3.0												37.0	1.0	1.0	2.0	2.0	2.0	2.0	2.0	7.8	101.0	7.7227722772	0.5	5.6					2.0	2.0
1730	13	1	1945.4562755	1607.8548999	977.063351	1154.86282	year9900	0	60	1	1	1.0	1.0	1.13	1.0	4.0	3.0	2.0													1.0	1.0	1.0	2.0	2.0	2.0	2.0	2.0	1.1	24.0	4.5833333333	0.9	6.0					2.0	1.0
1741	9	1	76542.504171	70081.504353	35022.334819	36627.423402	year9900	0	53	1	3	3.0	1.0	2.97	1.0	2.0	3.0	2.0													51.0	1.0	1.0	2.0	2.0	2.0	2.0	2.0	21.2	263.0	8.0608365019	0.9	5.6					2.0	2.0
1750	1	2	24904.418951	21554.783564	9718.103921	14070.835069	year9900	0	81	2	3	1.0	2.0	2.87	2.0	0.0		2.0													78.0	1.0	1.0	2.0	2.0	2.0	2.0	2.0	4.1	40.0	10.25	0.9	7.7					2.0	2.0
1782	3	1	3021.9901047	2709.6134718	1603.730755	1556.677625	year9900	0	62	2	1	3.0		1.13	2.0			2.0													62.0	1.0	1.0	1.0	2.0	2.0	2.0	1.0	14.2	98.0	14.489795918	0.4	4.6					2.0	2.0
1873	7	2	24998.479163	23645.455944	12934.63936	12898.391325	year9900	0	55	2	2	1.0	1.0	0.89	2.0			2.0													39.0	1.0	1.0	2.0	2.0	2.0	2.0	2.0	9.6	29.0	33.103448276	0.5	3.1					2.0	2.0
1903	1	3	12265.85022	10874.70619	5911.184545	8134.923876	year9900	0	85	1	3	3.0	2.0		1.0	1.0	1.0	1.0	3.0												85.0	1.0	1.0	2.0	2.0	2.0	2.0	2.0	1482.0	124.0	1195.1612903	1.3	4.4					2.0	1.0
1912	10	1	8012.6598191	8142.7340732	4753.327674	4727.602347	year9900	0	57	2	1	1.0	1.0		2.0			2.0													35.0	1.0	1.0	2.0	2.0	2.0	2.0	2.0	8.1	43.0	18.837209302	0.2	4.0					2.0	2.0
2019	9	2	8803.566288	7880.8934171	4675.704681	4771.891326	year9900	0	63	2	4	2.0	3.0	4.95	1.0	1.0	2.0	1.0	3.0	3375.0											56.0	1.0	1.0	2.0	2.0	2.0	2.0	2.0	4.7	62.0	7.5806451613	0.6	3.4					2.0	2.0
2029	12	2	51504.42788	41845.460303	20296.062819	22271.562733	year9900	0	41	1	3	2.0	5.0	0.6	1.0	3.0	1.0	1.0	1.0												41.0	1.0	1.0	2.0	2.0	2.0	1.0	2.0	2.4	23.0	10.434782609	0.7	8.0					2.0	2.0
2053	5	2	9685.8361598	8986.0319384	4603.521662	4934.017609	year9900	0	74	1	4	2.0	2.0	0.78	2.0	2.0	3.0	1.0	3.0												69.0	1.0	1.0	2.0	1.0	1.0	2.0	2.0	6.4	195.0	3.2820512821	0.7	4.9					2.0	2.0
2149	10	1	7903.2996041	7553.7633106	4336.786569	4358.171681	year9900	0	47	2	1	2.0	1.0	1.2	2.0			2.0													29.0	1.0	1.0	2.0	2.0	2.0	2.0	2.0	3.1	50.0	6.2	0.5	5.3					2.0	2.0
2225	6	1	3330.1702271	3203.2818807	2129.533962	2045.134302	year9900	0	62	2	1	2.0	1.0	5.0	2.0	0.0		1.0	3.0	260.0											60.0	1.0	1.0	2.0	2.0	2.0	2.0	2.0	30.3	59.0	51.355932203	0.5	5.6					2.0	2.0
2307	4	1	2574.6528001	2127.8648985	1289.870947	1541.055054	year9900	0	80	1	1	1.0	1.0	0.89	1.0	0.0		1.0	3.0												77.0	1.0	1.0	1.0	2.0	2.0	2.0	2.0	7.9	156.0	5.0641025641	0.8	5.6					2.0	2.0
2326	1	2	76854.48746	72822.620486	38414.494267	39246.655605	year9900	0	56	2	3	3.0	1.0	4.44	2.0	1.0	3.0	2.0		1563.75											50.0	1.0	1.0	2.0	2.0	2.0	2.0	2.0	4.0	89.0	4.4943820225	0.8	5.4					2.0	2.0
2336	8	1	51767.986803	46083.925724	23371.225109	27091.728395	year9900	0	63	2	3	3.0	1.0	5.0	2.0	6.0	3.0	1.0	3.0	2265.0											50.0	1.0	1.0	2.0	2.0	2.0	2.0	2.0	3.2	47.0	6.8085106383	0.7	3.3					2.0	2.0
2361	6	1	3386.6375505	3161.7476401	1871.334041	2381.709962	year9900	0	70	2	1	5.0	2.0	1.03				2.0													34.0	1.0	1.0	2.0	2.0	2.0	2.0	2.0	10.8	103.0	10.485436893	0.5	5.4					2.0	2.0
2412	4	1	10055.747992	10218.988907	5965.343132	5933.058296	year9900	0	48	2	1	2.0	1.0	1.41	2.0	2.0	3.0	1.0	1.0												16.0	1.0	1.0	2.0	2.0	2.0	2.0	2.0	99.1	87.0	113.90804598	0.5	5.5					2.0	2.0
2418	6	2	74791.197129	71859.648362	37906.519041	38035.87765	year9900	0	50	2	5	4.0	1.0	5.0	2.0	0.0		2.0		17.5											20.0	1.0	1.0	2.0	2.0	2.0	2.0	2.0	70.3	133.0	52.857142857	0.6	5.8					2.0	2.0
2531	7	1	17339.356068	13234.540819	7193.924303	8321.736995	year9900	0	84	1	3	2.0	1.0		1.0	0.0		1.0	3.0												10.0	1.0	1.0	2.0	2.0	2.0	2.0	2.0	3.5	115.0	3.0434782609	0.7	7.5					2.0	2.0
2596	3	1	2541.6677877	2270.8093077	1383.022652	1555.879099	year9900	0	73	1	1	1.0		0.97	1.0	2.0	2.0	1.0	1.0												59.0	1.0	1.0	1.0	2.0	2.0	1.0	1.0	6.7	140.0	4.7857142857	0.9	9.0					2.0	2.0
2650	9	2	17678.106764	17882.354844	9530.345045	9718.829843	year9900	0	42	2	4	2.0	1.0	1.8				2.0													41.0	1.0	1.0	2.0	2.0	2.0	2.0	2.0	11.8	152.0	7.7631578947	0.8	7.9					2.0	2.0
2696	5	2	13382.813182	12354.737023	7111.254316	7488.254763	year9900	0	84	2	4	4.0	2.0	3.08	1.0	2.0	3.0	1.0	3.0												80.0	1.0	1.0	1.0	2.0	1.0	2.0	2.0	126.8	203.0	62.463054187	0.9	6.2					2.0	2.0
2830	7	2	11281.267897	10414.633774	5994.551663	6312.350544	year9900	0	66	2	4	3.0	2.0	1.92	2.0			2.0		10.0											49.0	1.0	1.0	2.0	2.0	2.0	2.0	2.0	88.7	26.0	341.15384615	0.9	5.6					2.0	2.0
2862	10	1	52101.876986	43069.130719	22719.298812	23162.122746	year9900	0	50	2	3	2.0	3.0	0.96	2.0	0.0		1.0	3.0												44.0	1.0	1.0	2.0	2.0	2.0	2.0	2.0	3.3	33.0	10.0	0.4	4.0					2.0	2.0
2915	3	2	2327.8362007	2270.8093077	1383.022652	1563.534395	year9900	0	65	1	1	1.0	1.0	0.32				2.0		1597.5											64.0	1.0	1.0	2.0	2.0	2.0	2.0	2.0	12.1	147.0	8.231292517	0.9	6.3					2.0	2.0
2925	1	2	14820.455613	13234.540819	7193.924303	8490.822336	year9900	0	81	1	3	3.0	1.0	2.67	1.0	3.0	1.0	1.0	3.0												55.0	1.0	1.0	2.0	2.0	2.0	2.0	2.0	6.4	192.0	3.3333333333	1.6	8.8					2.0	2.0
2948	7	2	8723.1717216	8867.6414985	4205.874391	4413.313449	year9900	0	67	1	4	2.0	1.0	1.58	1.0	0.0		2.0		1593.75											67.0	1.0	1.0	2.0	2.0	2.0	2.0	1.0	6200.0	239.0	2594.1422594	4.2	7.1					1.0	2.0
2962	4	1	4680.0931739	3867.9413342	2344.671954	2417.903961	year9900	0	73	1	1	1.0	1.0	0.92	1.0	3.0	3.0	1.0	3.0												58.0	1.0	1.0	2.0	2.0	2.0	1.0	2.0	14.7	119.0	12.352941176	0.7	4.2					2.0	1.0
3246	1	2	34637.9444	32624.203582	17368.673519	18754.005816	year9900	0	74	1	3	3.0	3.0	2.28	2.0			2.0		2797.5											65.0	1.0	1.0	2.0	2.0	2.0	2.0	2.0	3.3	120.0	2.75	0.9	6.1					2.0	2.0
3258	13	2	1806.8573753	1686.8728811	1083.494878	1379.000482	year9900	0	72	2	1	1.0	2.0	0.41	2.0	1.0	3.0	2.0														1.0	1.0	2.0	2.0	2.0	2.0	2.0	12.5	95.0	13.157894737	0.4	7.2					2.0	2.0
3293	4	2	10998.708206	10153.780497	5844.407311	7556.955707	year9900	0	60	2	4	2.0	5.0	1.32	2.0	3.0	3.0	2.0													40.0	1.0	1.0			1.0	2.0	2.0	87.8	153.0	57.385620915	0.6	5.0					2.0	2.0
3358	9	1	87935.77765	80706.549149	40332.064965	43895.375277	year9900	0	56	1	3	5.0	1.0	5.0	1.0	3.0	2.0	1.0	3.0	1260.0											27.0	1.0	1.0	2.0	2.0	2.0	2.0	2.0	1.1	21.0	5.2380952381	0.8	7.1					2.0	2.0
3541	1	3	82401.010102	79938.379266	40485.986477	40685.993265	year9900	0	42	1	3	5.0	1.0	3.97	2.0	0.0		2.0		1192.5											38.0	1.0	1.0	2.0	2.0	2.0	2.0	2.0	7.4	188.0	3.9361702128	0.9	6.3					2.0	2.0
3548	6	2	1675.3832278	1667.8834896	1015.814335	1051.006576	year9900	0	64	1	1	4.0	1.0	1.51	1.0	12.0	3.0	2.0													54.0	1.0	1.0	2.0	2.0	2.0	2.0	1.0	7.2	107.0	6.7289719626	0.7	4.7					2.0	2.0
3583	11	2	40959.538124	36576.519195	19472.831537	20449.903754	year9900	0	71	1	3	3.0	1.0		2.0	0.0		1.0	3.0													1.0	1.0	2.0	2.0	2.0	2.0	2.0	31.8	88.0	36.136363636	1.3	5.7					2.0	2.0
3769	9	1	14236.520302	13409.165804	7718.172229	8800.682765	year9900	0	80	2	4	3.0	2.0	2.71	1.0	3.0	1.0	1.0	2.0	8040.0											35.0	1.0	1.0	2.0	2.0	2.0	2.0	2.0	5.0	42.0	11.904761905	0.8	5.2					2.0	2.0
3888	1	1	53364.618683	47312.215517	24824.475078	27307.670968	year9900	0	62	1	3	2.0	1.0	1.6	1.0	0.0		1.0	3.0	450.0											52.0	1.0	1.0	1.0	1.0	1.0	1.0	2.0	2.4	133.0	1.8045112782	1.0	7.6					2.0	2.0
3925	9	2	8803.566288	7880.8934171	4675.704681	6045.795799	year9900	0	64	2	2	1.0	4.0	0.96	1.0	0.0		1.0	3.0												58.0	1.0	1.0	1.0	1.0	1.0	1.0	1.0	6.7	86.0	7.7906976744	0.5	6.2					2.0	2.0
4022	11	1	63509.040047	56847.880539	27572.600377	30256.355851	year9900	0	47	1	5	3.0	6.0	0.53	1.0	2.0	1.0	1.0	1.0												27.0	1.0	1.0	2.0	2.0	2.0	1.0	2.0	6.0	80.0	7.5	0.6	5.0					2.0	1.0
4158	1	1	68546.724494	68136.031378	33375.876354	34373.735242	year9900	0	49	2	3	3.0	1.0	1.11	2.0	0.0		2.0													30.0	1.0	1.0	2.0	2.0	2.0	2.0	2.0	3.4	89.0	3.8202247191	0.7	9.2					2.0	2.0
4159	11	1	37130.976934	33236.486325	16609.508643	18305.392996	year9900	0	57	1	5	4.0	1.0	0.67	1.0	2.0	1.0	1.0	1.0												47.0	1.0	1.0	2.0	1.0	2.0	1.0	2.0	10.9	171.0	6.3742690058	0.7	5.9					1.0	2.0
4523	4	1	29655.205567	26284.029723	11850.31302	18634.49615	year9900	0	81	2	3	3.0	2.0		2.0			2.0													35.0	1.0	1.0	2.0	2.0	2.0	2.0	2.0	18.8	36.0	52.222222222	1.0	5.6					2.0	2.0
4614	4	1	2103.7402666	2023.5821648	1345.272475	1351.40301	year9900	0	73	2	1	1.0	2.0		2.0	1.0	3.0	2.0		1608.75											70.0	1.0	1.0	2.0	2.0	2.0	2.0	2.0	8.3	89.0	9.3258426966	0.6	6.9					2.0	2.0
4803	6	1	37475.934862	37251.400305	19578.74105	19174.107248	year9900	0	50	2	3	1.0	2.0	0.84	1.0	1.0	1.0	1.0	1.0												30.0	1.0	1.0	2.0	2.0	2.0	2.0	2.0	13.4	59.0	22.711864407	0.4	6.0					2.0	2.0
4828	9	1	13598.918182	13409.165804	7718.172229	7530.443841	year9900	0	67	2	4	2.0	1.0	1.94	2.0			2.0		957.5											63.0	1.0	1.0	2.0	2.0	2.0	2.0	2.0	3.7	54.0	6.8518518519	0.7	3.9					2.0	2.0
4921	12	2	119692.2557	113461.97367	55434.712609	55988.479426	year9900	0	37	1	3	3.0	1.0	2.26	1.0	1.0	1.0	1.0	3.0	1036.25											20.0	1.0	1.0	2.0	2.0	2.0	2.0	2.0	8.6	160.0	5.375	0.8	8.2					2.0	1.0
4982	10	1	50063.93524	46927.599032	23799.089673	23793.153435	year9900	0	65	2	3	3.0	3.0	1.44	2.0			1.0	1.0												55.0	1.0	1.0	2.0	2.0	2.0	2.0	2.0	281.0	126.0	223.01587302	0.8	3.6					2.0	2.0
5195	4	1	2560.0177063	2462.47422	1581.671171	2013.046255	year9900	0	74	2	1	1.0	1.0	0.85	2.0	0.0		2.0													72.0	1.0	1.0	2.0	1.0	2.0	2.0	2.0	15.1	24.0	62.916666667	0.6	4.3					2.0	2.0
5240	9	1	13256.009444	13409.165804	7718.172229	8800.682765	year9900	0	70	2	4		1.0	1.81	2.0	0.0		1.0	3.0	1800.0											49.0	1.0	1.0	1.0	2.0	2.0	2.0	2.0	3.6	87.0	4.1379310345	0.9	6.8					2.0	2.0
5294	2	1	43506.269463	38097.545924	20303.96786	22833.075642	year9900	0	54	2	4	2.0	3.0	1.74	2.0	1.0	3.0	2.0													45.0	1.0	1.0	2.0	2.0	2.0	2.0	2.0	3.2	116.0	2.7586206897	0.5	6.0					2.0	2.0
5322	6	1	2404.5643839	1987.2924802	1210.348446	1493.079612	year9900	0	67	1	1	4.0	6.0	3.34	1.0	3.0	1.0	2.0													50.0	1.0	1.0	1.0	2.0	2.0	1.0	2.0	6.2	24.0	25.833333333	0.6	6.6					2.0	2.0
5396	3	2	2581.5835913	2133.5929669	1299.451871	1602.997139	year9900	0	65	1	1	1.0	3.0	1.49	1.0	0.0		1.0	1.0	1575.0											45.0	1.0	1.0	2.0	2.0	2.0	2.0	2.0	17.3	297.0	5.8249158249	0.7	3.9					2.0	2.0
5549	10	1	82335.024789	73175.206146	38600.485924	41946.604212	year9900	0	51	2	3	3.0	3.0	4.44	1.0	5.0	2.0	2.0		720.0											36.0	1.0	1.0	2.0	2.0	2.0	2.0	2.0	5.3	145.0	3.6551724138	0.8	3.7					2.0	2.0
5651	8	1	94786.103874	76434.977561	40320.0405	41193.481099	year9900	0	54	2	3	2.0	1.0	4.52	2.0			2.0		6602.5											54.0	1.0	1.0	2.0	1.0	2.0	2.0	1.0	9.0	145.0	6.2068965517	1.0	6.5					2.0	2.0
5654	3	2	23747.6284	21048.020365	9489.626682	13684.853117	year9900	0	82	2	3	2.0	1.0	1.42	2.0	1.0	3.0	1.0	3.0	750.0											81.0	1.0	1.0	2.0	2.0	2.0	2.0	2.0	12.0	80.0	15.0	0.8	6.2					2.0	2.0
5683	7	2	12565.995924	11835.723847	6812.51589	7768.003796	year9900	0	76	2	4	2.0	2.0	1.8	2.0	0.0		1.0	3.0												66.0	1.0	1.0	2.0	2.0	2.0	2.0	2.0	89.8	127.0	70.708661417	1.2	7.7					2.0	2.0
5749	4	2	10780.275545	10153.780497	5844.407311	6664.113363	year9900	0	66	2	4	3.0	1.0	2.81	1.0	4.0	3.0	1.0	3.0												34.0	1.0	1.0	2.0	2.0	2.0	2.0	2.0	6.5	113.0	5.7522123894	0.6	6.4					2.0	2.0
5914	5	1	16605.366781	14865.012822	8556.142182	11063.292485	year9900	0	63	2	4	1.0	1.0	0.87	2.0			2.0													60.0	1.0	1.0	2.0	2.0	2.0	2.0	2.0	40.3	397.0	10.151133501	1.0	8.4					2.0	2.0
5949	12	2	76146.538467	67675.192471	35699.186267	37973.725394	year9900	0	59	2	3	5.0	1.0	5.0	1.0	4.0	1.0	1.0	3.0	5302.5											24.0	1.0	1.0	2.0	2.0	2.0	2.0	2.0	2.1	62.0	3.3870967742	0.6	4.1					2.0	2.0
6124	1	3	42077.867547	33898.013164	17191.202441	18418.653872	year9900	0	61	2	2	1.0	2.0	1.13	1.0	2.0	2.0	2.0													41.0	1.0	1.0	2.0	2.0	2.0	2.0	2.0	4.2	174.0	2.4137931034	0.7	7.1					2.0	2.0
6303	4	2	8974.7627031	8645.5354319	4429.086154	4614.36716	year9900	0	73	1	4	5.0	1.0	4.44	1.0	2.0	1.0	1.0	3.0												68.0	1.0	1.0	2.0	2.0	2.0	2.0	2.0	5.7	150.0	3.8	0.9	3.6					2.0	2.0
6327	11	1	22876.980719	21546.985228	11471.316099	12386.272825	year9900	0	78	1	3	3.0	1.0	1.6	2.0			1.0	3.0												50.0	1.0	1.0	2.0	2.0	1.0	2.0	2.0	38.6	106.0	36.41509434	0.9	6.8					2.0	1.0
6414	5	2	10920.152654	10519.561331	5389.14493	5733.797288	year9900	0	67	1	4	1.0	4.0	1.1	1.0	1.0	3.0	2.0													57.0	1.0	1.0	1.0	2.0	2.0	1.0	1.0	475.5	177.0	268.6440678	1.6	11.3					2.0	2.0
6419	7	1	41285.689209	38699.280424	19626.140354	19621.244981	year9900	0	69	2	3	4.0	1.0	1.65	2.0	2.0	3.0	2.0													64.0	1.0	1.0	2.0	2.0	2.0	2.0	2.0	3.4	126.0	2.6984126984	0.9	5.9					2.0	2.0
6493	12	2	78198.345316	65127.830667	32546.799797	39135.379837	year9900	0	54	1	3	2.0	1.0	5.0	1.0	0.0		1.0	1.0	1575.0											46.0	1.0	1.0	2.0	2.0	2.0	2.0	2.0	5.6	78.0	7.1794871795	0.7	2.8					2.0	2.0
6553	12	2	3028.6749602	2715.6073282	1607.27832	1875.995629	year9900	0	68	2	1	1.0	2.0	1.07	1.0	0.0		2.0													54.0	1.0	1.0	2.0	2.0	2.0	2.0	2.0	5.7	93.0	6.1290322581	0.6	6.4					2.0	2.0
6618	9	1	11472.561911	11368.484112	5392.010513	5230.561361	year9900	0	67	1	4	2.0	1.0	1.94	1.0	30.0	3.0	2.0													60.0	1.0	1.0	2.0	2.0	2.0	2.0	2.0	10.4	215.0	4.8372093023	0.7	3.8					2.0	2.0
6661	3	2	61646.877276	46701.484212	23684.416709	27026.243227	year9900	0	63	2	3	3.0	1.0	1.1	2.0	0.0		1.0	3.0												58.0	1.0	1.0	2.0	2.0	2.0	2.0	2.0	7.0	107.0	6.5420560748	0.6	8.1					2.0	2.0
6673	10	1	12978.72046	12797.622005	7366.174169	8734.77183	year9900	0	79	2	4	2.0	2.0	0.72	2.0	0.0		2.0													74.0	1.0	1.0	2.0	2.0	2.0	1.0	2.0	230.0	121.0	190.08264463	1.7	10.9					2.0	2.0
6711	8	1	22198.273552	19212.613747	8662.12256	10944.199706	year9900	0	84	2	3	4.0	2.0	5.0	2.0	3.0	3.0	1.0	1.0	975.0												1.0	1.0	2.0	2.0	2.0	2.0	2.0	16.9	261.0	6.4750957854	0.9	6.1					2.0	2.0
6801	3	2	50313.202963	47161.250975	23917.58505	23911.619256	year9900	0	69	2	3	4.0	1.0	2.67	1.0	7.0	1.0	1.0	1.0	525.0											49.0	1.0	1.0	2.0	2.0	1.0	2.0	1.0	12.6	237.0	5.3164556962	0.6	5.1					2.0	2.0
6956	8	2	32644.634598	28942.209758	15408.431073	18867.556834	year9900	0	70	1	3	4.0	1.0	4.89	1.0	7.0	1.0	1.0	3.0	3705.0											70.0	1.0	1.0	2.0	2.0	2.0	2.0	2.0	2.5	127.0	1.968503937	0.8	5.1					2.0	2.0
7243	6	2	7433.0974361	7553.7633106	4336.786569	4765.291125	year9900	0	45	2	1	3.0	1.0	2.51	1.0	2.0	2.0	2.0		1350.0											12.0	1.0	1.0	2.0	2.0	2.0	2.0	2.0	10.8	172.0	6.2790697674	0.4	4.4					2.0	2.0
7249	8	2	23596.689322	22558.389443	11356.167963	11622.657561	year9900	0	42	1	4	4.0	1.0	4.4	1.0	1.0	1.0	2.0		30.0											16.0	1.0	1.0	2.0	2.0	2.0	2.0	2.0	5.9	147.0	4.0136054422	0.8	3.6					2.0	2.0
7265	7	1	13117.03256	12354.737023	7111.254316	9195.018592	year9900	0	77	2	4	2.0	4.0	0.65	2.0			2.0		50.0											50.0	1.0	1.0	2.0	2.0	2.0	2.0	2.0	4.0	55.0	7.2727272727	0.7	5.6					2.0	2.0
7282	5	2	11982.232771	10553.677856	6074.583948	6926.573373	year9900	0	77	2	4	1.0	2.0	0.62	1.0	1.0	1.0	1.0	1.0												62.0	1.0	1.0	2.0	2.0	2.0	2.0	2.0	22.0	93.0	23.655913978	0.9	5.8					2.0	2.0
7342	6	2	34179.908495	32192.79644	17138.99834	18429.128176	year9900	0	75	1	3	3.0	2.0	1.92	1.0	7.0	1.0	1.0	3.0	4162.5											22.0	1.0	1.0	2.0	2.0	1.0	1.0	2.0	7.0	196.0	3.5714285714	1.0	6.6					2.0	2.0
7537	9	1	45898.46092	40680.767103	23390.861965	25978.720666	year9900	0	71	2	3	3.0	1.0		1.0	2.0	1.0	2.0		525.0											60.0	1.0	1.0	2.0	1.0	1.0	1.0	2.0	2.6	56.0	4.6428571429	0.6	6.3					2.0	2.0
7540	11	2	127850.16514	114440.57271	55506.452453	60909.125525	year9900	0	49	1	3	2.0	1.0	3.62	2.0	1.0	3.0	1.0	3.0												38.0	1.0	1.0	1.0	1.0	1.0	1.0	2.0	13.7	191.0	7.1727748691	0.8	7.7					2.0	2.0
7553	7	1	43593.634895	38699.280424	19626.140354	19686.920588	year9900	0	69	2	3	3.0	1.0	3.53	2.0			2.0													63.0	1.0	1.0	2.0	2.0	2.0	2.0	2.0	5.1	125.0	4.08	0.5	4.0					2.0	2.0
7567	12	2	21641.082268	21891.117499	11949.043154	12314.348764	year9900	0	56	2	4	2.0	5.0	0.9	1.0	0.0		1.0	1.0												51.0	1.0	1.0	2.0	2.0	2.0	2.0	2.0	32.0	125.0	25.6	0.7	5.7					2.0	2.0
7576	4	1	3583.8115642	3391.155201	2007.112803	2554.520172	year9900	0	75	2	1	1.0	1.0	0.49	2.0	0.0		1.0	3.0												55.0	1.0	1.0	2.0	2.0	2.0	2.0	2.0	9.4	70.0	13.428571429	0.5	3.9					2.0	2.0
7606	12	2	26571.594603	23630.859529	11896.062466	12798.08809	year9900	0	41	1	4	2.0	2.0	5.0				2.0													36.0	1.0	1.0	2.0	2.0	2.0	2.0	2.0	13.3	165.0	8.0606060606	1.0	3.3					2.0	2.0
7695	5	1	27912.953034	24739.834817	11154.103451	16085.170944	year9900	0	80	2	3	5.0		3.64	2.0	0.0		1.0	1.0												50.0	1.0	1.0	2.0	2.0	2.0	2.0	1.0	3.9	86.0	4.5348837209	0.5	5.6					2.0	2.0
7758	1	1	24319.38878	21554.783564	9718.103921	15281.619126	year9900	0	85	2	3	5.0	2.0	3.83	2.0			2.0		1800.0											34.0	1.0	1.0	2.0	2.0	2.0	2.0	2.0	11.6	101.0	11.485148515	0.8	5.3					2.0	2.0
7843	4	1	2330.6063473	2216.2375181	1346.766089	1471.578904	year9900	0	62	1	1	1.0	1.0	1.17	1.0	0.0		1.0	3.0												43.0	1.0	1.0	2.0	2.0	2.0	2.0	2.0	11.0	158.0	6.9620253165	1.2	5.3					2.0	2.0
7936	8	1	27149.12306	20567.211155	9272.850955	14581.463388	year9900	0	82	2	3	1.0	2.0	1.15	2.0			2.0													40.0	1.0	1.0	1.0	1.0	1.0	1.0	2.0	0.6	16.0	3.75	0.5	6.4					2.0	2.0
7979	9	1	28979.111079	29313.927917	15622.766135	16089.89667	year9900	0	56	2	4	3.0	1.0	2.39				2.0		615.0											54.0	1.0	1.0	2.0	2.0	2.0	2.0	2.0	16.0	123.0	13.008130081	0.4	4.3					2.0	2.0
8003	3	1	3070.7628195	2515.6694502	1541.117646	1624.949746	year9900	0	68	2	1	1.0	2.0		2.0			2.0													64.0	1.0	1.0	2.0	2.0	2.0	2.0	2.0	1.1	20.0	5.5	0.4	4.7					2.0	2.0
8078	5	2	13117.03256	12354.737023	7111.254316	8108.641714	year9900	0	74	2	4	2.0	3.0	3.08	2.0	1.0	3.0	2.0		1136.25											74.0	1.0	1.0	2.0	2.0	2.0	2.0	1.0	7.6	70.0	10.857142857	0.7	4.1					2.0	2.0
8157	12	1	58006.387136	51881.429759	27221.918188	28547.402841	year9900	0	60	1	3	5.0	1.0	2.94	1.0	7.0	1.0	1.0	3.0	1440.0											28.0	1.0	1.0	2.0	2.0	2.0	2.0	2.0	11.4	133.0	8.5714285714	0.8	5.8					2.0	2.0
8202	8	1	45194.020748	42362.768211	21484.059279	21478.700483	year9900	0	69	2	5	5.0	1.0	3.16	2.0			2.0		1530.0											66.0	1.0	1.0	2.0	2.0	2.0	2.0	2.0	1.4	27.0	5.1851851852	0.5	7.3					2.0	2.0
8268	3	2	7892.6015096	7686.028031	4533.522916	4596.184329	year9900	0	58	2	1	1.0	1.0	1.07	2.0			2.0													58.0	1.0	1.0	2.0	2.0	2.0	2.0	2.0	6.1	81.0	7.5308641975	0.4	4.5					2.0	2.0
8357	9	1	8203.5671796	7670.9042152	3191.722344	3410.453877	year9900	0	27	2	3	5.0	1.0	2.52	2.0	0.0		1.0	3.0	1365.0											16.0	1.0	1.0	2.0	2.0	2.0	2.0	2.0	7.5	165.0	4.5454545455	0.4	2.9					2.0	2.0
8470	6	2	2003.2097544	1926.8821326	1237.655158	1188.603264	year9900	0	67	2	1	1.0	2.0	3.11	1.0	4.0	3.0	1.0	3.0												60.0	1.0	1.0	2.0	2.0	2.0	2.0	2.0	5.1	65.0	7.8461538462	0.5	4.8					2.0	2.0
8501	7	1	23389.877053	21071.164059	10607.480594	10856.401114	year9900	0	54	1	4	2.0	6.0	5.0	1.0	1.0	2.0	1.0	3.0												42.0	1.0	1.0	2.0	2.0	2.0	2.0	2.0	14.6	275.0	5.3090909091	0.8	3.8					1.0	2.0
8729	3	1	4029.3201399	3612.8179627	2138.307673	2075.570166	year9900	0	62	2	1	1.0		2.31	1.0	4.0	3.0	1.0	2.0	270.0											48.0	1.0	1.0	2.0	2.0	2.0	2.0	2.0	38.0	391.0	9.7186700767	0.8	6.6					2.0	2.0
8765	6	2	14976.285063	13059.533468	7098.795228	8614.573317	year9900	0	80	1	3	5.0	2.0	5.0	1.0	7.0	1.0	1.0	3.0	1611.25											78.0	1.0	1.0	2.0	2.0	2.0	2.0	2.0	14.1	76.0	18.552631579	0.9	7.7					2.0	2.0
8780	1	1	68224.132946	54961.496186	27873.439154	32227.855123	year9900	0	61	2	3	3.0	3.0	0.02	1.0	0.0		1.0	1.0												20.0	1.0	1.0	2.0	2.0	2.0	2.0	2.0	7.2	184.0	3.9130434783	0.8	5.6					2.0	2.0
8919	7	1	34377.813073	30969.830993	13366.336701	13445.616297	year9900	0	38	1	4	2.0	5.0	3.52	1.0	0.0		1.0	1.0												32.0	1.0	1.0	2.0	2.0	2.0	2.0	2.0	1.6	83.0	1.9277108434	0.8	4.9					2.0	2.0
8971	12	1	2244.8731661	1855.3130005	1127.43901	1162.65273	year9900	0	61	1	1	1.0	1.0		1.0	30.0	3.0	1.0	3.0	562.5											53.0	1.0	1.0	1.0	1.0	1.0	2.0	2.0	7.2	84.0	8.5714285714	0.5	7.3					2.0	2.0
9090	12	1	28393.674633	25165.908438	11346.201307	14978.688362	year9900	0	81	2	3	4.0	1.0	2.89	1.0	7.0	1.0	1.0	1.0	716.25											76.0	1.0	1.0	2.0	2.0	2.0	2.0	2.0	9.9	26.0	38.076923077	0.4	4.2					2.0	2.0
9096	5	2	78779.50568	70642.845067	37264.645913	39117.371789	year9900	0	54	2	3	5.0	6.0	2.67	1.0	0.0		1.0	3.0	3363.75											40.0	1.0	1.0	2.0	1.0	2.0	2.0	2.0	3.2	42.0	7.619047619	0.5	5.5					2.0	2.0
9106	12	1	41202.794121	38807.39365	20660.518157	22222.250024	year9900	0	72	1	3	5.0	1.0	5.0	1.0	5.0	1.0	2.0		7920.0											55.0	1.0	1.0	2.0	2.0	2.0	2.0	2.0	8.9	155.0	5.7419354839	0.8	4.9					2.0	1.0
9331	7	2	15090.485668	11835.723847	6812.51589	7768.003796	year9900	0	73	2	4	1.0	2.0	1.5	2.0			2.0													60.0	1.0	1.0	2.0	2.0	2.0	2.0	2.0	33.1	412.0	8.0339805825	0.9	7.1					2.0	2.0
9353	2	2	117669.47459	107995.82933	50530.373961	55590.386878	year9900	0	32	1	3	3.0	1.0	5.0	1.0	3.0	1.0	1.0	1.0	1260.0											29.0	1.0	1.0	2.0	2.0	2.0	2.0	2.0	3.3	122.0	2.7049180328	0.8	8.3					2.0	2.0
9409	10	1	27218.281402	25551.357216	12862.864389	13613.319587	year9900	0	42	1	4	4.0	1.0	2.84	1.0	0.0		2.0		19147.5											27.0	1.0	1.0	2.0	2.0	2.0	2.0	2.0	1.5	236.0	0.6355932203	1.0	4.5					2.0	2.0
9625	4	1	3005.8298312	2462.47422	1581.671171	1518.984916	year9900	0	70	2	1	1.0	1.0	0.89	1.0	0.0		2.0		697.5											68.0	1.0	1.0	2.0	1.0	2.0	2.0	1.0	1.0	18.0	5.5555555556	0.6	4.8					2.0	1.0
9737	5	1	112739.98755	109326.85521	51153.150194	53209.771309	year9900	0	30	1	5	2.0	1.0	2.16	1.0	21.0	3.0	1.0	3.0												12.0	1.0	1.0	2.0	2.0	2.0	2.0	2.0	17.7	270.0	6.5555555556	0.7	6.0					2.0	2.0
9892	6	2	1979.1564963	1847.7304666	1131.933302	1440.649698	year9900	0	81	2	1	1.0	2.0	1.8	2.0	0.0		2.0													52.0	1.0	1.0	2.0	2.0	1.0	2.0	1.0	172.5	110.0	156.81818182	0.6	5.1					2.0	2.0
9940	7	1	33995.099635	31865.421627	18322.163809	19475.323497	year9900	0	71	2	3	4.0	2.0	1.32	2.0	0.0		1.0	1.0												70.0	1.0	1.0	2.0	2.0	2.0	2.0	2.0	7.3	98.0	7.4489795918	0.5	3.8					2.0	2.0
10040	21	1	9833.506817	9884.482861	5292.38182	5163.655707	year0102	2	76	2	4	2.0	2.0	1.72	1.0	0.0		1.0	3.0												40.0	1.0	1.0	2.0	2.0	2.0	2.0	2.0	6.7	137.0	4.8905109489	0.8	4.4					2.0	2.0
10044	27	1	73853.689208	73842.690834	36341.63832	40717.415048	year0102	2	28	1	3	2.0	5.0	0.11	1.0	2.0	2.0	1.0	2.0	205.0											24.0	1.0	1.0	2.0	2.0	2.0	2.0	2.0	3.6	218.0	1.6513761468	1.1	6.3					2.0	1.0
10388	20	1	46585.827937	44330.816848	25844.22307	27129.147686	year0102	2	59	2	3	5.0	3.0	1.55	2.0	0.0		2.0													49.0	1.0	1.0	2.0	2.0	2.0	2.0	2.0	24.6	261.0	9.4252873563	0.7	7.7					2.0	2.0
10436	25	2	22395.276387	20844.670895	11909.612713	12604.452563	year0102	2	52	1	4	3.0	5.0	4.66	2.0	0.0		1.0	3.0	787.5											40.0	1.0	1.0	2.0	2.0	2.0	2.0	2.0	22.3	306.0	7.2875816993	0.9	7.0					2.0	2.0
10451	18	1	30274.199722	29572.526655	13185.07552	13376.215548	year0102	2	35	2	4	2.0	1.0	1.06	2.0	0.0		2.0		3240.0											31.0	1.0	1.0	2.0	2.0	2.0	2.0	2.0	29.4	176.0	16.704545455	0.6	4.7					2.0	2.0
10517	20	1	8581.986159	8626.474429	4618.814872	4506.471865	year0102	2	63	2	4	3.0	4.0	1.28	2.0			2.0													48.0	1.0	1.0	2.0	2.0	2.0	2.0	1.0	3.5	93.0	3.7634408602	0.9	4.9					2.0	2.0
10844	20	2	33006.489526	33177.592295	17865.671533	18632.321972	year0102	2	53	2	4	2.0	5.0					1.0	1.0												50.0	1.0	1.0	2.0	2.0	2.0	2.0	1.0	251.5	228.0	110.30701754	0.7	3.6					2.0	2.0
10927	14	2	61289.273848	60469.248259	27808.80238	34037.653578	year0102	2	23	2	3	1.0	5.0	1.05	2.0	2.0	3.0	1.0	1.0	1800.0											16.0	1.0	1.0	2.0	2.0	2.0	2.0	2.0	0.8	20.0	4.0	0.7	2.6					2.0	2.0
11070	18	2	67389.936175	50608.611949	27747.881871	34526.268545	year0102	2	67	2	3	2.0	2.0		2.0			1.0	3.0												55.0	1.0	1.0	2.0	2.0	2.0	2.0	2.0	1146.0	130.0	881.53846154	1.6	8.8					2.0	2.0
11217	26	2	25703.982314	24088.625657	13356.062458	14365.649353	year0102	2	74	1	3	3.0	2.0	2.91	1.0	7.0	1.0	2.0													50.0	1.0	1.0	2.0	2.0	2.0	2.0	1.0				1.8	10.1					2.0	2.0
11224	19	1	19211.107349	16260.508439	9015.722582	10929.133909	year0102	2	78	1	3	3.0	1.0	1.29	1.0	6.0	3.0	1.0	1.0	5445.0											51.0	1.0	1.0	2.0	2.0	2.0	2.0	2.0	33.9	146.0	23.219178082	1.2	5.9					2.0	2.0
11303	24	2	29558.366576	27517.391266	14686.463532	15984.002525	year0102	2	58	1	3	5.0	3.0	0.36	1.0	0.0		1.0	3.0												40.0	1.0	1.0	1.0	2.0	1.0	1.0	2.0	5.5	117.0	4.7008547009	1.0	8.5					2.0	2.0
11309	18	1	94088.389785	89676.599523	46452.690491	49534.498368	year0102	2	49	1	3	5.0	3.0	0.91	2.0	6.0	3.0	1.0	3.0												32.0	1.0	1.0	2.0	2.0		2.0	2.0	3510.0	117.0	3000.0	1.3	7.5					2.0	2.0
11345	18	2	19874.494706	15028.888655	8046.816228	10404.722083	year0102	2	62	2	4	5.0	4.0	5.0	1.0	6.0	3.0	2.0													59.0	1.0	1.0	2.0	2.0	2.0	2.0	2.0	19.4	246.0	7.8861788618	1.1	4.5					2.0	2.0
11863	22	1	55452.149214	54366.144618	31694.673567	31802.833826	year0102	2	52	2	3	4.0	1.0	4.92	1.0	12.0	3.0	1.0	1.0	3318.75											50.0	1.0	1.0	2.0	2.0	2.0	2.0	2.0	189.0	157.0	120.38216561	0.6	2.7					2.0	1.0
11960	19	1	45975.794656	43587.601625	23818.227925	24505.310325	year0102	2	60	1	3	5.0	1.0	5.0	1.0	7.0	1.0	1.0	3.0	2190.0											40.0	1.0	1.0	2.0	2.0	2.0	2.0	2.0	9.0	177.0	5.0847457627	0.9	5.8					2.0	2.0
12000	19	2	18231.856815	17617.288928	9017.392518	9915.988355	year0102	2	46	1	1	1.0	1.0	1.02	1.0	2.0	2.0	1.0	1.0												30.0	1.0	1.0	2.0	2.0	2.0	2.0	2.0	144.5	148.0	97.635135135	0.9	5.4					2.0	1.0
12100	23	1	13428.469187	11003.32972	6229.035391	8572.347613	year0102	2	85	1	3	5.0	2.0	3.49	1.0	1.0	1.0	1.0	3.0	945.0											65.0	1.0	1.0	1.0	1.0	1.0	2.0	2.0	7.6	102.0	7.4509803922	1.1	7.6					2.0	2.0
12513	23	1	41010.929813	30798.459687	19145.181577	25327.688466	year0102	2	79	2	3	1.0	2.0		2.0	0.0		2.0														1.0	1.0	1.0	1.0	1.0	1.0	2.0	15.2	212.0	7.1698113208	1.3	6.1					2.0	2.0
12596	27	1	45219.014563	42870.132151	23426.170302	27357.492508	year0102	2	67	1	3	2.0	1.0	1.34	1.0	0.0		1.0	1.0	960.0											65.0	1.0	1.0	2.0	2.0	2.0	2.0	2.0	27.7	195.0	14.205128205	1.0	5.9					2.0	2.0
12890	27	1	38860.196396	37848.423218	22065.08163	21962.836883	year0102	2	58	2	3	2.0	2.0	0.6	2.0	0.0		1.0	3.0												49.0	1.0	1.0	2.0	2.0	2.0	2.0	2.0	3.2	20.0	16.0	0.6	3.1					2.0	2.0
13049	17	1	2058.529426	1919.253286	1010.482994	1017.478993	year0102	2	77	1	1	1.0	1.0					2.0													68.0	1.0	1.0	2.0	2.0	2.0	2.0	2.0	2.1	71.0	2.9577464789	0.9	4.8					2.0	2.0
13149	21	1	90675.599006	90517.921426	49002.625109	52541.883654	year0102	2	41	2	3	3.0	1.0	3.97	1.0	3.0	1.0	1.0	2.0	236.25											38.0	1.0	1.0	1.0	2.0	2.0	2.0	1.0	5.2	140.0	3.7142857143	0.9	7.8					2.0	2.0
13158	20	2	80454.515108	78878.850783	39863.898658	40610.466226	year0102	2	36	2	3	3.0	1.0	4.99	2.0			2.0		536.25											30.0	1.0	1.0	2.0	2.0	2.0	2.0	2.0	3.5	88.0	3.9772727273	0.7	4.8					2.0	2.0
13258	14	2	36109.527389	35119.79774	18192.13823	19318.071228	year0102	2	48	1	3	2.0	3.0	1.3	1.0	0.0		1.0	1.0	421.25											40.0	1.0	1.0	2.0	2.0	2.0	2.0	2.0	7.1	64.0	11.09375	0.9	6.3					2.0	2.0
13385	27	2	7630.531771	5758.637426	2987.735786	3802.592123	year0102	2	63	2	1	1.0	2.0	0.73				1.0	1.0	26.25											53.0	1.0	1.0	2.0	2.0	2.0	2.0	2.0	36.4	74.0	49.189189189	0.5	2.9					2.0	1.0
13471	19	2	51856.221607	41586.754933	25851.486811	31363.518091	year0102	2	76	2	3	4.0	1.0	1.81	2.0	0.0		2.0		236.25											25.0	1.0	1.0	2.0	2.0	2.0	2.0	2.0	20.4	49.0	41.632653061	1.1	6.2					2.0	2.0
13505	25	2	1881.452434	1853.76619	932.644281	1020.115603	year0102	2	63	1	1	1.0	1.0	1.06	1.0	3.0	2.0	1.0	3.0												63.0	1.0	1.0	2.0	2.0	2.0	2.0	2.0	4.5	93.0	4.8387096774	0.7	4.8					2.0	2.0
13571	23	2	25628.927151	20182.795127	9843.939176	14840.00215	year0102	2	85	2	3	1.0	2.0		2.0	0.0		2.0													80.0	1.0	1.0	1.0	2.0	2.0	2.0	2.0				0.8	8.1					2.0	1.0
13654	17	2	10781.928118	10666.381145	5773.079692	6265.220208	year0102	2	45	1	1	1.0	1.0	1.61	1.0	0.0		1.0	3.0												20.0	1.0	1.0	2.0	2.0	2.0	2.0	2.0	12.4	151.0	8.2119205298	0.7	4.5					2.0	2.0
13715	16	1	19671.829977	14875.63567	7964.761018	10298.622773	year0102	2	60	2	4	2.0	1.0	0.68	2.0	0.0		1.0	3.0	1575.0											59.0	1.0	1.0	1.0	2.0	2.0	2.0	2.0	107.0	59.0	181.3559322	0.7	5.6					2.0	2.0
13787	16	1	12699.529418	11878.957185	6424.903114	6693.6747	year0102	2	67	1	4	5.0	3.0	4.02	1.0	3.0	1.0	1.0	2.0	5484.375											50.0	1.0	1.0	2.0	2.0	2.0	2.0	2.0	4.3	172.0	2.5	1.0	6.3					2.0	2.0
13813	24	2	75860.53777	74374.844359	34200.585722	35426.50307	year0102	2	20	2	3	4.0	1.0	1.68	1.0	1.0	1.0	1.0	1.0	1800.0											13.0	1.0	1.0	2.0	2.0	2.0	2.0	2.0	0.8	32.0	2.5	0.8	5.0					2.0	2.0
13867	27	2	6404.541186	6033.607598	3200.113767	3448.599831	year0102	2	81	1	1	1.0	2.0	0.93	1.0	0.0		1.0	1.0												77.0	1.0	1.0	2.0	2.0	2.0	2.0	2.0	68.5	116.0	59.051724138	0.8	5.4					2.0	2.0
13892	23	2	37460.721151	37395.579968	21801.080585	22591.920984	year0102	2	56	2	3	1.0	1.0	0.84	2.0			2.0													46.0	1.0	1.0	2.0	2.0	2.0	2.0	2.0				1.0	10.7					2.0	2.0
13922	26	2	52360.056556	50669.796755	29539.75639	30179.66702	year0102	2	53	2	5	3.0	1.0	2.1	1.0	0.0		1.0	1.0												18.0	1.0	1.0	2.0	2.0	2.0	2.0	2.0	0.4	11.0	3.6363636364	0.7	4.7					2.0	2.0
14096	27	2	6188.388679	5758.637426	2987.735786	2900.076234	year0102	2	67	2	1	1.0	1.0	1.55	1.0	1.0	3.0	2.0													64.0	1.0	1.0	2.0	2.0	2.0	2.0	2.0	6.0	115.0	5.2173913043	0.6	4.8					2.0	2.0
14246	26	2	69724.90915	67909.535079	34320.211279	34682.589759	year0102	2	37	2	3	3.0	6.0	0.0	2.0			1.0	1.0	1852.5											28.0	1.0	1.0	2.0	2.0	2.0	2.0	2.0	4.2	118.0	3.5593220339	0.7	2.9					2.0	2.0
14259	26	1	23113.942187	22645.025275	11770.301021	12234.226578	year0102	2	58	2	4	4.0	3.0	1.42				2.0													50.0	1.0	1.0	2.0	2.0	1.0	2.0	2.0	7.0	116.0	6.0344827586	0.8	7.4					2.0	2.0
14787	24	1	35392.268067	34703.560603	16029.794122	16393.444843	year0102	2	33	2	4	5.0	5.0	4.66	1.0	8.0	3.0	2.0		354.375											17.0	1.0	1.0	2.0	2.0	2.0	2.0	2.0	8.6	130.0	6.6153846154	0.6	5.4					2.0	2.0
14923	14	2	76088.67438	72737.588724	36760.219459	38630.349353	year0102	2	37	2	3	3.0	1.0	2.76	1.0	2.0	1.0	1.0	1.0	180.0											21.0	1.0	1.0	2.0	2.0	2.0	2.0	2.0	1.8	59.0	3.0508474576	0.8	3.9					2.0	2.0
15097	22	1	5645.940373	4260.898784	2210.668746	2813.592687	year0102	2	61	2	1	1.0	2.0	1.4	2.0			2.0		300.0											55.0	1.0	1.0	2.0	2.0	2.0	2.0	2.0	8.9	108.0	8.2407407407	0.8	3.8					2.0	2.0
15287	26	2	20321.13166	19983.016925	10760.576399	10961.298891	year0102	2	56	2	4	5.0	1.0	0.68	2.0	0.0		2.0		1680.0											45.0	1.0	1.0	2.0	2.0	2.0	2.0	2.0	7.5	126.0	5.9523809524	0.7	6.6					2.0	2.0
15382	27	1	48344.591452	42156.597314	23113.779203	26481.419962	year0102	2	62	2	3	2.0	1.0	1.34	2.0			2.0		60.0											60.0	1.0	1.0	2.0	2.0	2.0	2.0	2.0	12.9	100.0	12.9	0.5	3.5					2.0	2.0
15516	15	2	35175.57237	28822.974197	15981.046369	19568.721774	year0102	2	71	1	3	1.0	1.0	4.02	1.0	1.0	1.0	1.0	3.0												51.0	1.0	1.0	2.0	2.0	2.0	2.0	2.0	8.9	186.0	4.7849462366	1.3	7.0					2.0	2.0
15646	27	2	17097.494321	16350.081928	8020.563445	8486.086452	year0102	2	52	2	1	4.0	3.0	0.43	1.0	1.0	2.0	1.0	1.0												51.0	1.0	1.0	2.0	2.0	2.0	2.0	2.0	0.4	13.0	3.0769230769	0.6	3.6					2.0	2.0
15770	17	1	2867.153379	2710.129015	1477.391424	1515.84994	year0102	2	82	2	1	2.0	1.0	2.26	2.0			2.0		1410.0											27.0	1.0	1.0	2.0	2.0	2.0	2.0	2.0	9.1	97.0	9.381443299	0.8	4.7					2.0	2.0
15813	17	2	3959.093398	3742.267145	2040.04804	2093.153276	year0102	2	61	2	1	2.0	1.0	2.0	1.0	1.0	1.0	2.0													58.0	1.0	1.0	2.0	2.0	2.0	2.0	2.0	8.9	138.0	6.4492753623	0.9	6.4					2.0	2.0
15815	27	2	74944.005492	73476.26194	42835.594716	42981.774136	year0102	2	51	2	3	5.0	1.0	5.0	2.0			2.0		8257.5											48.0	1.0	1.0	2.0	2.0	2.0	2.0	2.0	27.5	166.0	16.56626506	0.5	4.3					2.0	2.0
15991	27	1	34980.803384	34669.703472	16014.1553	16567.830447	year0102	2	30	2	4	2.0	5.0	0.82	2.0			2.0													28.0	1.0	1.0	2.0	2.0	2.0	2.0	2.0	28.4	195.0	14.564102564	0.6	5.1					2.0	2.0
15993	19	2	7137.440112	6411.145462	3299.591197	3280.720215	year0102	2	36	2	3	5.0	1.0	1.45	2.0			2.0		2197.5											34.0	1.0	1.0	2.0	2.0	2.0	2.0	2.0	4.3	67.0	6.4179104478	0.6	3.3					2.0	2.0
16062	27	2	5824.480592	5758.637426	2987.735786	2979.916313	year0102	2	74	2	1	1.0	5.0	0.76	2.0			1.0	3.0	952.5											30.0	1.0	1.0	2.0	2.0	2.0	2.0	2.0	7.6	70.0	10.857142857	0.8	4.1					2.0	2.0
16131	22	1	3624.839213	3494.293606	1758.006465	1812.914932	year0102	2	67	1	1	1.0	1.0	1.21	1.0	1.0	2.0	1.0	3.0	270.0											37.0	1.0	1.0	2.0	2.0	2.0	2.0	2.0	517.5	207.0	250.0	0.9	4.2					2.0	2.0
16217	18	2	17648.45697	15028.888655	8046.816228	9175.420654	year0102	2	61	2	4	4.0	3.0		1.0	2.0	1.0	2.0		669.375											60.0	1.0	1.0	2.0	2.0	2.0	2.0	2.0	5.7	94.0	6.0638297872	0.8	4.3					2.0	2.0
16345	14	1	15527.516849	13222.760619	7079.773307	8072.745343	year0102	2	60	2	4	4.0	1.0	3.72	1.0	0.0		1.0	3.0	1181.25											28.0	1.0	1.0	2.0	2.0	2.0	2.0	2.0	6.4	148.0	4.3243243243	0.9	5.4					2.0	2.0
16362	28	2	3925.813883	3653.186626	1895.371354	1820.252243	year0102	2	61	2	1	5.0	2.0	5.0	2.0	6.0	3.0	1.0	1.0	16200.0											11.0	1.0	1.0	2.0	2.0	2.0	2.0	2.0	6.5	133.0	4.8872180451	0.6	5.3					2.0	2.0
16686	24	1	14708.792701	12525.56006	6706.475926	7647.091221	year0102	2	63	2	4	2.0	2.0		2.0			2.0													59.0	1.0	1.0	2.0	2.0	2.0	2.0	1.0	2.5	28.0	8.9285714286	0.6	5.0					2.0	2.0
16887	14	1	27827.042996	27285.549239	14692.88838	15383.833688	year0102	2	47	2	4	4.0	4.0	0.68	2.0	0.0		2.0		2338.75											18.0	1.0	1.0	2.0	2.0	2.0	2.0	2.0	9.6	195.0	4.9230769231	1.0	6.7					2.0	2.0
16902	24	2	80029.479001	75267.633358	43879.938264	46675.706091	year0102	2	53	2	3	5.0	1.0	5.0	1.0	2.0	3.0	1.0	1.0												47.0	1.0	1.0	2.0	2.0	2.0	2.0	2.0	11.9	84.0	14.166666667	0.8	6.2					2.0	2.0
16918	16	1	19671.829977	14875.63567	7964.761018	10298.622773	year0102	2	65	2	4	4.0	3.0	1.35	1.0	1.0	3.0	1.0	1.0	405.0											48.0	1.0	1.0	2.0	2.0	2.0	2.0	2.0	18.9	252.0	7.5	1.2	5.3					2.0	2.0
17049	17	1	23832.941161	19113.129586	9316.29168	13434.889223	year0102	2	80	2	3	4.0	2.0	3.39	1.0	3.0	1.0	1.0	3.0												35.0	1.0	1.0	1.0	2.0	2.0	2.0	1.0	17.7	65.0	27.230769231	1.1	7.7					2.0	2.0
17134	15	2	19279.324018	15797.538498	8943.058956	12307.36467	year0102	2	83	1	3	3.0	1.0	5.0	2.0	2.0	3.0	1.0	3.0	236.25											81.0	1.0	1.0	2.0	2.0	1.0	1.0	2.0	21.9	101.0	21.683168317	1.2	10.0					2.0	2.0
17521	26	1	58490.902447	47851.412496	26236.154088	28109.414845	year0102	2	64	2	3	1.0	2.0	1.16	2.0	0.0		1.0	3.0												40.0	1.0	1.0	1.0	2.0	2.0	1.0	2.0	5.7	56.0	10.178571429	0.6	5.8					2.0	2.0
17569	24	1	11213.421442	9396.795092	5082.390408	5567.313366	year0102	2	60	1	4	2.0	1.0	4.22	1.0	1.0	2.0	1.0	1.0	4515.0											41.0	1.0	1.0	2.0	2.0	2.0	2.0	1.0	62.8	179.0	35.083798883	1.1	6.7					2.0	1.0
17758	18	1	11903.499353	11965.206058	6406.449371	6250.625896	year0102	2	85	2	4	3.0	3.0		2.0			2.0													85.0	1.0	1.0	2.0	2.0	2.0	1.0	2.0	7.3	118.0	6.186440678	1.2	8.3					2.0	1.0
18271	21	1	30450.699591	27419.721314	17044.863564	18930.629833	year0102	2	73	2	3	3.0	2.0	2.21	1.0	1.0	3.0	2.0		157.5											35.0	1.0	1.0	2.0	2.0	2.0	2.0	2.0				0.6	6.2					2.0	2.0
18380	23	2	79877.171202	76241.192608	44447.509182	46121.438505	year0102	2	57	2	3	3.0	1.0	4.36	2.0	1.0	3.0	1.0	1.0												47.0	1.0	1.0	2.0	2.0	2.0	2.0	2.0	1.9	51.0	3.7254901961	0.8	5.7					2.0	2.0
18566	26	1	44866.401511	42048.832575	23054.693543	23048.942981	year0102	2	63	2	3	3.0	1.0	4.74	2.0			2.0													40.0	1.0	1.0	2.0	2.0	2.0	2.0	2.0	11.4	43.0	26.511627907	0.7	5.9					2.0	2.0
19028	16	1	7327.710464	6947.075671	3932.771381	4641.759029	year0102	2	85	1	3	1.0	1.0	1.26	1.0	0.0		1.0	3.0												85.0	1.0	1.0	2.0	2.0	2.0	2.0	2.0	43.5	147.0	29.591836735	1.1	5.1					1.0	2.0
19040	16	1	53449.098936	50092.54446	27464.930429	27458.079817	year0102	2	67	2	3	2.0	1.0		1.0	10.0	3.0	1.0	2.0	896.25											43.0	1.0	1.0	2.0	2.0	2.0	2.0	1.0	19.8	115.0	17.217391304	0.8	4.3					2.0	2.0
19099	24	1	10323.612752	9396.795092	5082.390408	5321.007685	year0102	2	62	1	4	3.0	1.0	4.91	2.0			2.0		6300.0											56.0	1.0	1.0	2.0	2.0	2.0	2.0	2.0	1.0	19.0	5.2631578947	0.9	5.6					2.0	2.0
19165	20	1	15166.488871	14116.390604	8065.406542	8535.964738	year0102	2	51	1	4	4.0	5.0	0.7	1.0	7.0	1.0	1.0	3.0												50.0	1.0	1.0	2.0	2.0	2.0	2.0	2.0	1.0	28.0	3.5714285714	1.2	6.9					2.0	2.0
19199	14	1	67820.638718	66054.844679	38509.016123	38330.573791	year0102	2	55	2	3	4.0	1.0	3.32	2.0	0.0		1.0	3.0	258.75											38.0	1.0	1.0		1.0	1.0	1.0	1.0	3.9	96.0	4.0625	0.7	4.2					2.0	2.0
19545	27	1	21973.980578	20032.642518	10787.29909	12111.199994	year0102	2	54	2	4	4.0	5.0		1.0	2.0	2.0	2.0													49.0	1.0	1.0	2.0	2.0	2.0	2.0	2.0	3.1	138.0	2.2463768116	0.9	5.0					2.0	2.0
19584	14	1	14499.063475	13222.760619	7079.773307	7632.000559	year0102	2	73	2	4	1.0	1.0	2.35	2.0			1.0	3.0												41.0	1.0	1.0	2.0	2.0	1.0	2.0	2.0				1.2	6.8					2.0	2.0
19792	14	2	93486.567034	90309.81768	46780.698993	48712.969054	year0102	2	40	1	3	4.0	1.0	5.0	1.0	2.0	2.0	2.0		1102.5											40.0	1.0	1.0	2.0	2.0	2.0	2.0	2.0	10.5	325.0	3.2307692308	0.9	7.4					2.0	1.0
19805	27	1	95243.70022	93784.743419	48580.718738	49776.079652	year0102	2	44	1	3	4.0	3.0	0.93	1.0	8.0	3.0	1.0	1.0	180.0											25.0	1.0	1.0	2.0	2.0	2.0	2.0	2.0	31.2	106.0	29.433962264	0.9	6.1					2.0	1.0
19836	19	1	52191.218671	43587.601625	23818.227925	26200.768764	year0102	2	60	1	3	1.0	1.0	5.0	1.0	15.0	3.0	1.0	1.0	585.0											32.0	1.0	1.0	1.0	1.0	2.0	1.0	2.0	7.4	263.0	2.8136882129	1.3	6.0					2.0	2.0
19990	23	2	30092.057401	26240.344744	16311.730193	19869.484351	year0102	2	70	2	3	2.0	2.0	1.24	2.0	0.0		1.0	1.0												50.0	1.0	1.0	1.0	1.0	1.0	2.0	2.0	9.9	27.0	36.666666667	1.4	5.2					2.0	2.0
20042	20	2	18757.510915	17916.114844	10142.394737	12308.060772	year0102	2	80	1	3	3.0	1.0	4.61	1.0	7.0	1.0	2.0		262.5											77.0	1.0	1.0	2.0	2.0	2.0	2.0	2.0	24.1	91.0	26.483516484	1.1	5.6					2.0	2.0
20115	17	2	60953.124802	58881.888196	31426.187729	32866.463352	year0102	2	51	1	3	5.0	1.0	5.0	1.0	1.0	1.0	1.0	3.0	650.0											51.0	1.0	1.0	2.0	2.0	2.0	2.0	2.0	7.6	139.0	5.4676258993	1.1	5.5					2.0	2.0
20118	27	2	27962.54891	27487.001669	14670.244128	14658.020932	year0102	2	53	1	2	2.0	1.0	1.09	1.0	0.0		1.0	3.0	202.5											33.0	1.0	1.0	2.0	2.0	2.0	2.0	2.0	6.7	100.0	6.7	0.7	4.4					2.0	2.0
20234	15	1	27989.948322	27741.021207	14938.153694	15563.654209	year0102	2	40	2	4	4.0	5.0	0.68	2.0	5.0	3.0	1.0	2.0	658.125											16.0	1.0	1.0	2.0	2.0	2.0	1.0	2.0				10.8	6.0					2.0	2.0
20303	20	2	40851.615226	30678.81734	16820.698429	20929.739926	year0102	2	62	2	3	2.0	3.0	1.02	1.0	0.0		1.0	1.0												55.0	1.0	1.0	2.0	2.0	2.0	2.0	2.0	3.7	44.0	8.4090909091	0.7	3.1					2.0	1.0
20306	21	1	11607.369942	9884.482861	5292.38182	6034.663659	year0102	2	69	2	4	2.0	1.0		1.0	0.0		1.0	1.0												62.0	1.0	1.0	2.0	2.0	2.0	2.0	2.0	1.1	25.0	4.4	0.7	7.4					2.0	2.0
20338	25	2	20359.172884	19650.957801	11586.831739	11810.389872	year0102	2	54	1	4	4.0	1.0	5.0	1.0	52.0	3.0	2.0		618.75											48.0	1.0	1.0	2.0	2.0	2.0	2.0	2.0	4.9	189.0	2.5925925926	1.2	6.2					2.0	2.0
20354	28	2	2051.177879	1977.306392	994.798324	1175.825085	year0102	2	68	1	1	2.0	6.0	0.61	1.0	1.0	3.0	1.0	3.0												50.0	1.0	1.0				2.0	2.0	6.3	92.0	6.847826087	1.3	10.3					2.0	2.0
20470	21	1	35531.500882	33300.155158	18257.935479	18253.381379	year0102	2	64	2	3	3.0	1.0	3.45	1.0	1.0	2.0	1.0	3.0												58.0	1.0	1.0	2.0	2.0	2.0	1.0	2.0	181.3	153.0	118.49673203	0.9	6.8					2.0	2.0
20479	26	1	65688.986515	63875.128023	34091.15818	35550.263884	year0102	2	58	1	3	2.0	1.0	1.91	1.0	0.0		1.0	1.0												30.0	1.0	1.0	1.0	1.0	2.0	1.0	2.0	0.9	34.0	2.6470588235	1.2	6.3					2.0	2.0
20480	26	2	57371.346905	57271.582744	26335.808726	28173.253584	year0102	2	29	2	5	3.0	3.0	0.48	1.0	4.0	3.0	1.0	1.0	1365.0											19.0	1.0	1.0	2.0	2.0	2.0	2.0	2.0	5.5	33.0	16.666666667	0.5	3.9					2.0	2.0
20500	16	1	19671.829977	14875.63567	7964.761018	10298.622773	year0102	2	82	2	4	1.0	2.0	3.31				2.0														1.0	1.0	2.0		2.0	2.0	2.0				1.3	5.3					2.0	2.0
20520	20	2	76875.786843	57732.312649	35888.015822	47477.245423	year0102	2	71	2	3	3.0	2.0	1.22	2.0			2.0		438.75											56.0	1.0	1.0	2.0	2.0	2.0	2.0	2.0	1.6	58.0	2.7586206897	1.0	6.3					2.0	2.0
20705	17	2	16881.756684	16935.472794	7991.752594	8161.800465	year0102	2	39	2	1	4.0	3.0	3.99	1.0	6.0	3.0	1.0	3.0	1530.0											30.0	1.0	1.0	2.0	2.0	2.0	2.0	2.0	23.1	125.0	18.48	0.8	4.7					2.0	1.0
21050	32	2	65554.824291	59114.508981			year0304	4	69	1	3	3.0	1.0	1.92	1.0	0.0		1.0	3.0												58.0	1.0	1.0	1.0	1.0	1.0	1.0	2.0	30.7	272.0	11.286764706	0.9	7.8					1.0	2.0
21068	34	2	47705.714553	45002.91726			year0304	4	57	2	3	1.0	3.0	1.07	1.0	3.0	3.0	1.0	3.0	341.25											52.0	1.0	1.0	2.0	2.0	2.0	2.0	2.0	4.3	103.0	4.1747572816	1.0	7.0					2.0	2.0
21177	30	1	26792.95818	25663.532253			year0304	4	43	2	4	4.0	5.0	2.67	1.0	2.0	1.0	1.0	3.0	1460.0											6.0	1.0	1.0	1.0	1.0	2.0	2.0	2.0	159.5	163.0	97.852760736	0.8	5.1					2.0	2.0
21316	37	2	32978.531238	31640.596928			year0304	4	22	2	4	4.0	5.0	2.42	1.0	1.0	1.0	1.0	3.0	200.0											13.0	1.0	1.0	2.0	2.0	2.0	2.0	2.0	19.3	264.0	7.3106060606	0.7	4.2					2.0	2.0
21356	37	2	89748.505554	84849.53948			year0304	4	36	2	3	4.0	1.0	2.12	1.0	24.0	3.0	1.0	1.0												33.0	1.0	1.0	2.0	2.0	2.0	2.0	2.0	4.6	125.0	3.68	1.0	3.8					2.0	2.0
21376	42	1	107387.64671	104201.51674			year0304	4	54	1	3	4.0	1.0		1.0	4.0	3.0	1.0	3.0	1755.0											41.0	1.0	1.0	2.0	2.0	2.0	2.0	2.0	4.5	85.0	5.2941176471	1.0	6.1					2.0	2.0
21530	35	1	20250.891864	17466.077616			year0304	4	85	2	3	2.0	2.0	1.89	2.0	1.0	3.0	1.0	3.0												76.0	1.0	1.0	2.0	1.0	2.0	1.0	2.0	9.0	31.0	29.032258065	1.1	5.2					2.0	2.0
21610	40	1	29774.428571	29885.911469			year0304	4	75	1	5	4.0	1.0		2.0	0.0		2.0													45.0	1.0	1.0	2.0	2.0	2.0	1.0	2.0	47.6	83.0	57.34939759	1.3	5.7					2.0	2.0
21623	39	2	23572.411862	18937.33272			year0304	4	85	2	3	1.0	2.0	2.58	2.0	0.0		1.0	3.0	656.25											45.0	1.0	1.0	2.0	1.0	2.0	1.0	2.0	145.6	125.0	116.48	1.9	10.0					1.0	2.0
21894	37	2	20838.423117	19641.848247			year0304	4	73	2	4	2.0	2.0	1.72	1.0	0.0		2.0													30.0	1.0	1.0	2.0	2.0	2.0	2.0	2.0	1.1	30.0	3.6666666667	0.7	4.4					2.0	2.0
21910	31	1	114906.60824	114744.30006			year0304	4	57	1	3	2.0	1.0	3.3	2.0	4.0	3.0	1.0	3.0	525.0											44.0	1.0	1.0	2.0	2.0	2.0	2.0	2.0	12.0	259.0	4.6332046332	0.8	6.1					2.0	2.0
21922	35	1	25921.892262	24475.282615			year0304	4	66	2	2	1.0	1.0	0.69	2.0	0.0		2.0													55.0	1.0	1.0	2.0	2.0	2.0	2.0	2.0	72.2	31.0	232.90322581	1.2	3.2					2.0	2.0
21926	29	1	71805.226342	68999.693052			year0304	4	36	2	3	3.0	1.0	3.83	1.0	0.0		1.0	1.0												36.0	1.0	1.0	2.0	2.0	2.0	2.0	1.0	6.3	157.0	4.0127388535	0.7	4.4					2.0	1.0
22267	43	1	3073.614096	3056.959667			year0304	4	60	2	1	1.0	1.0	3.84	2.0	0.0		2.0		675.0											2.0	1.0	1.0	2.0	2.0	2.0	2.0	2.0	65.1	35.0	186.0	0.9	4.9					2.0	2.0
22312	32	1	15460.099647	14200.654505			year0304	4	76	1	3	1.0	1.0	1.2	2.0	0.0		1.0	3.0	750.0											40.0	1.0	1.0	1.0	1.0	1.0	1.0	1.0	7.4	130.0	5.6923076923	1.2	6.3					2.0	2.0
22404	30	2	93751.045208	90859.018144			year0304	4	42	2	3	5.0	1.0	3.98	1.0	0.0		1.0	3.0	105.0											40.0	1.0	1.0	2.0	2.0	2.0	2.0	2.0	2.9	107.0	2.7102803738	0.7	3.7					2.0	2.0
22504	42	2	6600.463184	6156.142971			year0304	4	26	2	3	3.0	1.0	5.0	1.0	5.0	1.0	1.0	3.0	168.75											23.0	1.0	1.0	2.0	2.0	2.0	2.0	2.0	9.2	109.0	8.4403669725	0.5	3.6					2.0	2.0
22598	31	2	42282.823029	37223.582106			year0304	4	76	2	3	2.0	3.0	0.86	1.0	0.0		1.0	3.0												17.0	1.0	1.0	1.0	1.0	1.0	1.0	1.0	4.6	43.0	10.697674419	0.9	7.9					1.0	1.0
22604	38	2	4702.397114	4547.035486			year0304	4	61	2	1	1.0	4.0	0.75	1.0	1.0	1.0	1.0	1.0												56.0	1.0	1.0	2.0	2.0	2.0	2.0	2.0	49.4	103.0	47.961165049	0.6	3.5					2.0	2.0
22726	40	2	5039.894855	4503.149639			year0304	4	63	1	1	1.0	1.0	1.44	1.0	0.0		1.0	3.0	1575.0											61.0	1.0	1.0	2.0	2.0	2.0	2.0	2.0	3.3	79.0	4.1772151899	0.8	6.5					2.0	2.0
22754	32	2	62775.175253	58358.512664			year0304	4	49	2	5	1.0	1.0		2.0	0.0		1.0	1.0												45.0	1.0	1.0	2.0	2.0	2.0	2.0	2.0	5.1	38.0	13.421052632	0.7	3.1					2.0	2.0
22801	38	2	5004.483913	4981.254097			year0304	4	85	2	1	1.0	3.0	0.0	2.0			2.0													85.0	1.0	1.0	2.0	2.0	2.0	2.0	2.0	7.4	83.0	8.9156626506	0.7	5.4					2.0	2.0
22945	43	1	9540.735224	9001.97239			year0304	4	71	1	5	5.0	1.0	1.12	1.0	0.0		1.0	3.0	787.5											70.0	1.0	1.0	2.0	2.0	2.0	2.0	2.0	13.4	59.0	22.711864407	0.9	7.1					2.0	2.0
23032	41	1	26199.702062	22420.209153			year0304	4	51	1	4	2.0	1.0	4.22	1.0	4.0	3.0	1.0	3.0	236.25											46.0	1.0	1.0	2.0	2.0	2.0	2.0	1.0	3.1	59.0	5.2542372881	0.7	5.4					2.0	2.0
23225	37	2	37096.065315	35001.260167			year0304	4	73	1	3	2.0	1.0	4.0	2.0	0.0		2.0													45.0	1.0	1.0	2.0	2.0	2.0	2.0	2.0	8.8	182.0	4.8351648352	1.5	9.1					2.0	2.0
23276	34	2	53028.121279	49885.166778			year0304	4	33	1	3	3.0	1.0	1.23	1.0	3.0	3.0	1.0	1.0	140.0											26.0	1.0	1.0	2.0	2.0	2.0	2.0	2.0	11.7	172.0	6.8023255814	1.1	6.9					2.0	1.0
23293	39	2	100220.28141	95538.223374			year0304	4	44	1	3	4.0	3.0	2.27	1.0	3.0	1.0	1.0	1.0	10.0											38.0	1.0	1.0	2.0	2.0	2.0	2.0	2.0	17.4	227.0	7.6651982379	0.9	8.6					2.0	1.0
23303	34	1	4363.44899	4264.56846			year0304	4	74	1	1	1.0	1.0	0.66	1.0	7.0	1.0	2.0													67.0	1.0	1.0	2.0	2.0	2.0	2.0	2.0	21.1	115.0	18.347826087	0.6	7.4					2.0	1.0
23675	41	1	13343.001301	12394.639039			year0304	4	63	2	4	3.0	1.0	5.0	1.0	3.0	3.0	2.0													61.0	1.0	1.0	2.0	1.0	2.0	2.0	2.0	21.7	394.0	5.5076142132	0.8	4.7					2.0	2.0
23829	36	1	36823.298073	35810.067762			year0304	4	37	2	4	2.0	3.0	1.36	1.0	2.0	2.0	1.0	3.0	472.5											35.0	1.0	1.0	2.0	2.0	2.0	2.0	2.0	54.1	243.0	22.263374486	0.7	3.7					2.0	2.0
23831	30	2	22957.073725	19499.461864			year0304	4	81	2	3	4.0	1.0		1.0	2.0	3.0	1.0	3.0													1.0	1.0	2.0	2.0	2.0	2.0	2.0	16.2	160.0	10.125	0.8	3.9					2.0	2.0
23882	31	2	101681.58569	97593.678977			year0304	4	52	1	3	2.0	6.0	1.29				1.0	3.0	67.5											50.0	1.0	1.0	2.0	2.0	2.0	2.0	2.0	13.0	193.0	6.7357512953	0.9	6.6					2.0	2.0
24047	36	2	119658.02036	111526.86253			year0304	4	54	1	3	5.0	1.0	5.0	1.0	3.0	1.0	1.0	3.0	1687.5											48.0	1.0	1.0	2.0	2.0	2.0	2.0	2.0	1.5	28.0	5.3571428571	1.0	6.0					2.0	2.0
24165	34	2	64081.063781	59586.186657			year0304	4	65	2	3	3.0	1.0	4.8	2.0			1.0	3.0												30.0	1.0	1.0	2.0	2.0	2.0	2.0	2.0	71.0	106.0	66.981132075	0.6	7.3					2.0	2.0
24207	31	1	30830.825712	30449.649542			year0304	4	60	1	3	4.0	3.0	1.34	1.0	4.0	1.0	1.0	3.0												45.0	1.0	1.0	2.0	2.0	2.0	2.0	2.0	24.8	400.0	6.2	1.1	6.8					2.0	2.0
24243	34	2	38925.734533	38870.751056			year0304	4	52	1	5	4.0	1.0	1.56	1.0	7.0	1.0	1.0	1.0												35.0	1.0	1.0	2.0	2.0	2.0	2.0	2.0	10.3	186.0	5.5376344086	0.8	6.6					2.0	2.0
24245	36	1	29403.511138	28164.040394			year0304	4	55	2	4	4.0	3.0	0.85	1.0	1.0	1.0	2.0		787.5											39.0	1.0	1.0	2.0	2.0	2.0	2.0	2.0	13.0	285.0	4.5614035088	0.9	2.9					2.0	2.0
24330	34	1	3409.928096	3238.02593			year0304	4	72	1	1	1.0	1.0	1.82	1.0	0.0		1.0	1.0												60.0	1.0	1.0	2.0	2.0	2.0	2.0	2.0	36.7	122.0	30.081967213	1.2	5.8					2.0	2.0
24381	43	2	14501.805353	14701.787192			year0304	4	51	2	1	2.0	2.0	1.61	2.0	0.0		1.0	1.0	2070.0											45.0	1.0	1.0	2.0	2.0	2.0	2.0	2.0	12.2	145.0	8.4137931034	0.8	5.0					2.0	2.0
24438	39	1	88162.2512	84165.391326			year0304	4	54	1	3	3.0	1.0	5.0	1.0	2.0	1.0	1.0	3.0	2898.75											30.0	1.0	1.0	2.0	2.0	2.0	2.0	2.0	22.2	175.0	12.685714286	0.8	7.9					2.0	1.0
24504	33	1	7481.175172	7311.643554			year0304	4	72	1	1	1.0	1.0	1.39	1.0	1.0	3.0	1.0	3.0	2700.0											55.0	1.0	1.0	2.0	2.0	2.0	2.0	2.0	10.6	218.0	4.8623853211	0.9	6.6					2.0	2.0
24529	32	1	31834.094118	30882.439273			year0304	4	50	2	4	3.0	2.0	1.11	2.0			2.0		525.0											50.0	1.0	1.0	2.0	2.0	2.0	2.0	2.0	1.0	17.0	5.8823529412	1.1	3.5					2.0	2.0
24605	36	2	36443.375488	35353.929854			year0304	4	40	2	4	4.0	3.0	1.04	1.0	1.0	2.0	2.0													35.0	1.0	1.0	2.0	2.0	2.0	2.0	2.0	18.7	204.0	9.1666666667	0.9	5.6					2.0	2.0
24676	32	2	35579.915898	32446.433777			year0304	4	37	2	1	3.0	3.0	0.85	1.0	2.0	3.0	1.0	1.0	612.5											13.0	1.0	1.0	2.0	2.0	2.0	2.0	2.0	16.3	62.0	26.290322581	0.9	4.6					2.0	2.0
24719	41	1	38687.525184	39335.990034			year0304	4	31	2	4	4.0	1.0	0.82	1.0	2.0	2.0	1.0	1.0	500.0											31.0	1.0	1.0	2.0	2.0	2.0	2.0	2.0	12.4	288.0	4.3055555556	0.9	6.5					2.0	2.0
24757	30	1	20274.46812	17217.071241			year0304	4	82	2	3	2.0	2.0	3.71	2.0	5.0	3.0	1.0	3.0	180.0											62.0	1.0	1.0	2.0	2.0	2.0	2.0	2.0	25.4	118.0	21.525423729	0.9	5.2					2.0	2.0
24787	37	2	14730.152118	15025.513504			year0304	4	65	2	4	2.0	2.0	4.8	2.0	0.0		1.0	3.0	8.75											53.0	1.0	1.0	2.0	2.0	2.0	2.0	1.0	3.5	59.0	5.9322033898	0.6	5.8					2.0	2.0
24971	29	1	23119.815818	19499.461864			year0304	4	81	2	3	1.0	2.0	2.64	2.0			2.0													75.0	1.0	1.0	2.0	2.0	2.0	2.0	1.0	25.7	97.0	26.494845361	0.9	5.6					2.0	2.0
25131	37	1	14751.992453	12007.036001			year0304	4	73	1	4	3.0	1.0	1.44	1.0	2.0	2.0	2.0													60.0	1.0	1.0	2.0	2.0	2.0	2.0	2.0	10.1	127.0	7.9527559055	1.0	5.1					2.0	1.0
25470	39	2	8031.029927	7412.766217			year0304	4	35	2	3	5.0	6.0	2.15	1.0	1.0	1.0	2.0		393.75											30.0	1.0	1.0	2.0	2.0	2.0	2.0	2.0	5.1	91.0	5.6043956044	0.6	2.4					2.0	2.0
25487	34	2	40537.814421	33763.879827			year0304	4	69	2	3	3.0	3.0	1.1	1.0	0.0		2.0													37.0	1.0	1.0	2.0	2.0	2.0	2.0	2.0	3.2	68.0	4.7058823529	1.0	2.9					2.0	2.0
25501	29	1	52993.761423	47787.485047			year0304	4	61	1	3	3.0	3.0	2.78	1.0	2.0	1.0	1.0	1.0	2490.0											30.0	1.0	1.0	2.0	2.0	2.0	2.0	2.0	5.0	150.0	3.3333333333	0.9	4.3					2.0	1.0
25615	30	2	68985.000292	67706.703361			year0304	4	51	2	3	4.0	1.0	4.96	1.0	1.0	2.0	1.0	3.0	2175.0											47.0	1.0	1.0	2.0	2.0	2.0	2.0	2.0	17.1	174.0	9.8275862069	0.5	5.5					2.0	2.0
25637	41	2	34868.19277	32534.784677			year0304	4	30	2	4	2.0	6.0	1.61	1.0	1.0	2.0	1.0	1.0												21.0	1.0	1.0	2.0	2.0	2.0	2.0	2.0	38.8	373.0	10.402144772	0.8	5.3					2.0	2.0
25677	39	1	3170.126423	3065.389202			year0304	4	62	2	1	1.0	5.0		1.0	1.0	1.0	1.0	3.0												30.0	1.0	1.0	2.0	2.0	2.0	2.0	2.0	2.1	49.0	4.2857142857	0.7	5.1					2.0	2.0
25769	32	2	11793.255932	10855.28263			year0304	4	85	1	3	3.0	2.0	1.72	2.0	0.0		2.0													82.0	1.0	1.0	2.0	2.0	2.0	2.0	2.0	320.0	35.0	914.28571429	1.4	7.5					2.0	2.0
25797	33	2	19135.873647	18037.061832			year0304	4	85	2	4	2.0	2.0	4.0	2.0			2.0													60.0	1.0	1.0	1.0	2.0	2.0	2.0	2.0	4.7	111.0	4.2342342342	1.1	6.1					2.0	2.0
25875	37	2	34430.424288	30639.118742			year0304	4	69	2	3	2.0	2.0	1.35	1.0	0.0		1.0	1.0												56.0	1.0	1.0	2.0	2.0	2.0	2.0	2.0	51.3	101.0	50.792079208	0.8	5.3					2.0	2.0
25955	42	2	28196.970367	26072.015468			year0304	4	58	2	4	2.0	1.0	5.0	1.0	0.0		1.0	3.0												55.0	1.0	1.0	2.0	2.0	2.0	2.0	2.0	7.0	115.0	6.0869565217	0.7	3.4					2.0	2.0
26047	34	2	40063.497944	38452.82438			year0304	4	58	1	3	1.0	1.0	1.28	1.0	0.0		2.0													42.0	1.0	1.0	2.0	2.0	1.0	2.0	2.0	7.6	130.0	5.8461538462	1.3	5.6					2.0	2.0
26235	38	2	6049.777488	5683.794356			year0304	4	65	2	1	4.0	1.0	5.0	2.0	0.0		1.0	3.0												40.0	1.0	1.0	2.0	2.0	2.0	2.0	2.0	5.7	49.0	11.632653061	0.6	1.7					2.0	2.0
26260	31	2	11577.790226	11352.608308			year0304	4	79	1	4	2.0	1.0	3.18	1.0	0.0		2.0		2362.5											60.0	1.0	1.0	2.0	2.0	2.0	2.0	2.0	55.8	93.0	60.0	1.5	8.7					2.0	2.0
26435	39	2	21426.428104	17417.021591			year0304	4	85	2	5	3.0	3.0	1.72	2.0			1.0	3.0	1575.0											15.0	1.0	1.0	2.0	2.0	2.0	2.0	2.0	143.5	63.0	227.77777778	0.5	4.2					1.0	2.0
26446	43	1	2984.392398	2810.371264			year0304	4	66	1	1	1.0	1.0	3.84	1.0	3.0	3.0	1.0	3.0	843.75											45.0	1.0	1.0	1.0	2.0	2.0	1.0	2.0	46.3	134.0	34.552238806	1.0	5.6					2.0	2.0
26510	42	2	24738.150955	23640.329686			year0304	4	53	1	4	2.0	1.0	2.85	2.0	3.0	1.0	1.0	3.0												53.0	1.0	1.0	2.0	2.0	2.0	2.0	2.0	472.5	135.0	350.0	1.1	5.5					2.0	2.0
26519	35	2	46718.020716	44545.877313			year0304	4	42	2	3	3.0	3.0	1.36	1.0	0.0		1.0	1.0												32.0	1.0	1.0	2.0	2.0	2.0	2.0	2.0	5.6	189.0	2.962962963	0.6	3.3					2.0	2.0
26647	32	1	22432.368881	19775.281831			year0304	4	80	1	3	3.0	1.0	5.0	1.0	1.0	1.0	1.0	3.0												60.0	1.0	1.0	2.0	1.0	1.0	2.0	2.0	10.7	97.0	11.030927835	1.0	4.9					2.0	2.0
26795	31	2	29026.028195	27835.240364			year0304	4	29	1	4	2.0	1.0	4.15	1.0	5.0	3.0	1.0	1.0												17.0	1.0	1.0	2.0	2.0	2.0	2.0	2.0	10.1	288.0	3.5069444444	1.0	4.2					2.0	2.0
26879	41	2	12991.553947	11740.382457			year0304	4	65	1	4	1.0	5.0	1.91	2.0	1.0	3.0	2.0		438.75											65.0	1.0	1.0	2.0	2.0	2.0	2.0	2.0				1.5	3.9					2.0	2.0
26906	33	2	28373.996972	27525.77897			year0304	4	48	2	4	3.0	2.0	3.44				1.0	3.0												40.0	1.0	1.0	2.0	2.0	2.0	2.0	2.0	41.4	155.0	26.709677419	0.8	4.0					2.0	2.0
26954	41	2	11818.586739	10553.433752			year0304	4	72	1	4	2.0	1.0	2.8	1.0	1.0	1.0	1.0	1.0	1575.0											68.0	1.0	1.0	2.0	2.0	2.0	2.0	1.0	121.0	127.0	95.275590551	1.0	4.7					2.0	2.0
26974	37	2	31293.951889	29974.791818			year0304	4	49	2	4	4.0	4.0	2.42	1.0	1.0	1.0	2.0		510.0											46.0	1.0	1.0	2.0	2.0	2.0	2.0	2.0	90.9	81.0	112.22222222	0.7	5.7					2.0	2.0
27050	29	2	18344.302324	15577.975122			year0304	4	83	2	3	5.0	2.0	4.3	1.0	7.0	1.0	2.0		3210.0											50.0	1.0	1.0	2.0	2.0	2.0	2.0	2.0	2.2	35.0	6.2857142857	1.0	5.0					2.0	1.0
27253	35	2	14276.025447	13757.392934			year0304	4	61	2	4	1.0	2.0	1.0				1.0	1.0													1.0	1.0	2.0	2.0	2.0	2.0	2.0				0.9	6.9					2.0	2.0
27327	34	1	3143.56371	3238.02593			year0304	4	74	1	1	1.0	1.0	0.58	1.0	1.0	1.0	1.0	3.0	393.75											60.0	1.0	1.0	2.0	2.0	2.0	2.0	2.0	128.1	106.0	120.8490566	0.9	5.7					2.0	1.0
27335	34	1	3208.551085	3238.02593			year0304	4	77	1	1	1.0	1.0	1.65	1.0	12.0	3.0	1.0	3.0												57.0	1.0	1.0	2.0	2.0	2.0	2.0	2.0	8.4	96.0	8.75	1.1	8.7					2.0	2.0
27415	40	1	19331.178728	19084.37578			year0304	4	52	2	1	4.0	1.0	1.57	2.0			2.0		682.5											48.0	1.0	1.0	2.0	2.0	2.0	2.0	2.0	993.0	114.0	871.05263158	0.7	7.9					1.0	2.0
27416	37	1	8082.392306	6995.826758			year0304	4	37	2	4	2.0	5.0	1.98	1.0	0.0		1.0	3.0	3150.0											32.0	1.0	1.0	2.0	2.0	2.0	2.0	2.0	68.8	129.0	53.333333333	0.5	2.8					2.0	2.0
27482	37	2	14985.336227	15025.513504			year0304	4	69	2	4	2.0	2.0	3.06	1.0	5.0	3.0	1.0	3.0	236.25											18.0	1.0	1.0	2.0	2.0	2.0	2.0	2.0	6.2	31.0	20.0	0.9	4.4					2.0	2.0
27484	31	1	27946.419606	24402.379537			year0304	4	85	2	3	4.0	2.0	2.78	1.0	7.0	1.0	2.0		1260.0											70.0	1.0	1.0	2.0	2.0	2.0	2.0	2.0	17.2	37.0	46.486486486	0.8	6.4					2.0	2.0
27486	35	2	25984.618578	22975.023289			year0304	4	65	1	3	4.0	1.0	1.36	1.0	12.0	3.0	2.0		585.0											60.0	1.0	1.0	1.0	2.0	2.0	1.0	2.0	29.5	151.0	19.536423841	1.0	6.2					2.0	2.0
27490	32	2	43793.872459	41984.327148			year0304	4	76	1	3	4.0	1.0	2.56	1.0	0.0		1.0	3.0	262.5											76.0	1.0	1.0	2.0	2.0	2.0	2.0	2.0	4.9	117.0	4.188034188	1.6	9.0					2.0	1.0
27587	36	2	119658.02036	111526.86253			year0304	4	52	1	3	4.0	1.0	3.2	1.0	1.0	1.0	1.0	1.0												46.0	1.0	1.0	2.0	2.0	2.0	2.0	2.0	4.9	144.0	3.4027777778	0.8	4.7					2.0	2.0
27601	42	1	11226.355015	11451.460076			year0304	4	69	2	4	1.0	2.0	4.26	2.0			2.0													67.0	1.0	1.0	2.0	2.0	2.0	2.0	2.0	61.2	103.0	59.417475728	1.6	8.2					2.0	2.0
27675	34	2	47187.836905	45002.91726			year0304	4	55	2	3	5.0	1.0	1.98	2.0			1.0	3.0	174.375											49.0	1.0	1.0	2.0	2.0	2.0	2.0	2.0	5.4	98.0	5.5102040816	0.7	5.1					2.0	2.0
27754	34	2	104348.91193	104201.51674			year0304	4	51	1	3	3.0	1.0	5.0	1.0	3.0	2.0	1.0	3.0	236.25											46.0	1.0	1.0	1.0	2.0	2.0	2.0	2.0	3.5	109.0	3.2110091743	1.0	7.0					2.0	2.0
27789	42	2	23162.762502	21825.669345			year0304	4	62	1	3	2.0	2.0	5.0	1.0	1.0	1.0	1.0	1.0												40.0	1.0	1.0	1.0	2.0	2.0	1.0	2.0	13.2	158.0	8.3544303797	1.0	4.6					2.0	1.0
27900	34	2	38507.216692	38452.82438			year0304	4	59	1	3	3.0	1.0	1.84	2.0	0.0		1.0	3.0	840.0											56.0	1.0	1.0	2.0	2.0	2.0	2.0	2.0	8.7	206.0	4.2233009709	1.0	3.9					2.0	2.0
28083	36	1	29031.926679	28164.040394			year0304	4	58	2	4	3.0	2.0	4.54	1.0	1.0	2.0	2.0													40.0	1.0	1.0	2.0	1.0	2.0	1.0	2.0	780.5	101.0	772.77227723	1.3	9.7					2.0	2.0
28174	42	2	26875.43516	26072.015468			year0304	4	47	2	4	4.0	4.0	1.24	2.0			2.0		2100.0											46.0	1.0	1.0	2.0	2.0	2.0	2.0	2.0	56.3	186.0	30.268817204	0.9	6.3					2.0	2.0
28385	34	2	60225.056634	54308.354721			year0304	4	67	1	3	3.0	1.0	4.8	2.0			1.0	3.0												59.0	1.0	1.0	2.0	2.0	2.0	2.0	2.0	5.0	84.0	5.9523809524	0.9	7.2					2.0	2.0
28576	39	2	23296.715566	18937.33272			year0304	4	85	2	3	3.0	2.0	1.83	2.0			2.0		281.25											63.0	1.0	1.0	1.0	2.0	2.0	2.0	2.0	13.6	92.0	14.782608696	0.8	5.6					2.0	2.0
28601	31	2	15707.361879	14194.640349			year0304	4	61	1	4	4.0	1.0	0.85	1.0	4.0	2.0	1.0	2.0	446.25											31.0	1.0	1.0	2.0	1.0	2.0	2.0	2.0	8.4	311.0	2.7009646302	1.3	5.6					2.0	2.0
28619	33	1	75242.33094	70782.749552			year0304	4	35	1	3	3.0	1.0	4.66	2.0			2.0		630.0											30.0	1.0	1.0	2.0	2.0	2.0	2.0	2.0	10.0	178.0	5.6179775281	0.8	6.5					2.0	1.0
28662	38	1	54781.880333	50927.988657			year0304	4	61	2	3	4.0	1.0	3.14	2.0			1.0	3.0	1316.25											55.0	1.0	1.0	2.0	2.0	2.0	2.0	2.0	3.0	54.0	5.5555555556	0.9	4.2					2.0	2.0
28682	37	1	37024.84953	33994.392332			year0304	4	78	1	3	3.0	1.0	2.29	2.0	0.0		1.0	3.0	2805.0											70.0	1.0	1.0	2.0	2.0	2.0	2.0	2.0	21.9	180.0	12.166666667	1.0	6.1					2.0	2.0
28884	41	2	12792.283298	12826.580767			year0304	4	65	2	4	4.0	1.0	2.8	1.0	2.0	2.0	1.0	3.0	787.5											65.0	1.0	1.0	2.0	2.0	2.0	2.0	2.0	12.3	94.0	13.085106383	0.7	5.8					2.0	2.0
29090	42	1	24655.312062	22902.920152			year0304	4	60	2	4	3.0	2.0	1.22	2.0	0.0		2.0		708.75											57.0	1.0	1.0	2.0	2.0	2.0	2.0	1.0	175.5	76.0	230.92105263	1.4	9.3					2.0	2.0
29161	35	2	37893.060927	36122.785411			year0304	4	46	1	3	4.0	1.0	1.36	1.0	2.0	1.0	1.0	1.0												42.0	1.0	1.0	2.0	2.0	2.0	2.0	2.0	0.8	14.0	5.7142857143	0.8	4.4					2.0	1.0
29191	34	2	28882.181022	27651.915299			year0304	4	61	1	3	2.0	1.0	1.18	2.0	0.0		1.0	1.0	690.0											59.0	1.0	1.0	2.0	2.0	2.0	2.0	2.0	13.9	276.0	5.0362318841	1.0	5.8					2.0	2.0
29243	31	2	13526.663133	13797.892781			year0304	4	69	2	4	2.0	1.0	3.18	2.0			2.0													37.0	1.0	1.0	2.0	2.0	1.0	2.0	2.0	10.8	220.0	4.9090909091	0.9	6.4					2.0	2.0
29249	34	2	16821.354834	15188.994222			year0304	4	71	1	3	3.0	4.0	1.24	2.0			2.0													68.0	1.0	1.0	2.0	2.0	2.0	2.0	2.0	10.7	114.0	9.3859649123	1.8	5.7					1.0	1.0
29286	32	2	66031.993633	64859.41591			year0304	4	62	2	3	3.0	1.0	1.92	1.0	0.0		1.0	3.0												61.0	1.0	1.0	2.0	2.0	2.0	2.0	2.0	2.3	33.0	6.9696969697	0.6	3.4					2.0	1.0
29468	38	1	88576.888249	81981.671257			year0304	4	33	1	3	2.0	1.0	1.83	1.0	3.0	1.0	1.0	1.0												2.0	1.0	1.0	2.0	2.0	2.0	2.0	2.0	3.5	203.0	1.724137931	1.1	7.6					2.0	2.0
29641	31	2	54880.611335	54272.077221			year0304	4	37	2	3	4.0	4.0	0.72	1.0	2.0	3.0	1.0	3.0												34.0	1.0	1.0	2.0	2.0	2.0	2.0	2.0	16.2	257.0	6.3035019455	0.8	5.3					2.0	2.0
29698	34	1	91283.138457	85080.147597			year0304	4	54	1	2	3.0	3.0	5.0	1.0	7.0	1.0	1.0	1.0	21.875											22.0	1.0	1.0	2.0	2.0	2.0	2.0	2.0	3.9	175.0	2.2285714286	1.0	8.9					2.0	2.0
29861	43	2	82736.712132	82500.207596			year0304	4	48	1	3	3.0	1.0	2.16	1.0	0.0		1.0	3.0												47.0	1.0	1.0	2.0	2.0	2.0	2.0	2.0	9.3	145.0	6.4137931034	0.7	6.2					2.0	2.0
29966	31	1	22815.017729	22204.969502			year0304	4	43	2	1	4.0	6.0	1.18	1.0	2.0	2.0	2.0													37.0	1.0	1.0	2.0	2.0	2.0	2.0	2.0	3.6	83.0	4.3373493976	0.6	3.7					2.0	2.0
30061	36	2	36686.102724	35353.929854			year0304	4	53	2	4	2.0	1.0	2.32	1.0	3.0	3.0	2.0													48.0	1.0	1.0	2.0	2.0	2.0	1.0	1.0	6.6	114.0	5.7894736842	0.6	3.5					2.0	2.0
30186	43	1	13401.276846	11966.700462			year0304	4	80	1	4	3.0	2.0		1.0	0.0		1.0	3.0	720.0											23.0	1.0	1.0	1.0	2.0	2.0	1.0	1.0	3.3	82.0	4.0243902439	1.5	8.7					2.0	2.0
30286	30	2	31521.966643	28463.044382			year0304	4	76	1	3	3.0	1.0	1.68	1.0	2.0	3.0	2.0		600.0											36.0	1.0	1.0	2.0	2.0	2.0	2.0	2.0	37.5	95.0	39.473684211	1.1	7.1					2.0	2.0
30352	42	2	94812.907179	88242.093253			year0304	4	48	1	3	3.0	3.0	5.0				1.0	3.0	663.75											35.0	1.0	1.0	2.0	2.0	2.0	2.0	2.0	1.8	30.0	6.0	1.0	4.7					2.0	2.0
30423	33	2	11577.790226	11352.608308			year0304	4	75	1	4	1.0	2.0	2.6	1.0	183.0	3.0	2.0		5400.0											62.0	1.0	1.0	2.0	2.0	2.0	2.0	2.0				1.4	8.8					2.0	2.0
30451	33	2	26117.53879	24958.503516			year0304	4	44	1	4	4.0	1.0	3.45	1.0	1.0	2.0	1.0	1.0												43.0	1.0	1.0	2.0	2.0	2.0	2.0	2.0	10.3	302.0	3.4105960265	1.1	5.7					2.0	2.0
30641	38	2	26963.155683	27334.981214			year0304	4	57	2	1	1.0	3.0	1.36	2.0	2.0	3.0	2.0													56.0	1.0	1.0	2.0	2.0	2.0	2.0	2.0	2.2	27.0	8.1481481481	0.6	3.9					2.0	2.0
30684	36	1	14128.19631	12922.289037			year0304	4	65	1	4	2.0	3.0	1.51	1.0	2.0	1.0	1.0	1.0												61.0	1.0	1.0	2.0	2.0	2.0	2.0	2.0	4.0	133.0	3.007518797	1.3	5.5					2.0	2.0
31083	37	2	31293.951889	29974.791818			year0304	4	53	2	4	4.0	2.0	1.09	1.0	1.0	1.0	2.0													35.0	1.0	1.0	2.0	2.0	2.0	2.0	2.0	51.9	75.0	69.2	0.6	4.1					2.0	2.0
31151	53	2	32058.654021	32632.519543			year0506	6	59	2	4	3.0	1.0	3.03	2.0	0.0		1.0	3.0													1.0	1.0	2.0	2.0	2.0	2.0	1.0	41.5	97.0	42.783505155	0.9	5.4					2.0	2.0
31162	47	2	66398.88783	62389.493966			year0506	6	71	2	3	3.0	1.0	2.5	2.0	0.0		2.0		506.25											60.0	1.0	1.0	1.0	2.0	2.0	2.0	2.0	4.3	45.0	9.5555555556	0.6	3.9	0.815	0.844	0.599	1.017	2.0	2.0
31193	49	1	38606.189732	39075.469976			year0506	6	51	1	3	1.0	3.0	1.01	2.0	0.0		1.0	2.0												30.0	1.0	1.0	2.0	2.0	2.0	2.0	2.0	2.8	37.0	7.5675675676	0.9	7.2	0.627	0.808	0.564	0.993	2.0	2.0
31214	48	1	87765.050951	85351.401638			year0506	6	46	2	3	4.0	1.0	0.77	1.0	6.0	3.0	1.0	3.0												35.0	1.0	1.0	2.0	2.0	2.0	2.0	2.0	35.0	232.0	15.086206897	1.0	5.7					2.0	2.0
31257	50	2	17169.553351	16029.179638			year0506	6	70	1	3	4.0	1.0	1.21	1.0	0.0		2.0													55.0	1.0	1.0	2.0	2.0	2.0	2.0	2.0	22.7	68.0	33.382352941	0.8	5.5	0.757	0.884	0.633	1.036	2.0	2.0
31294	48	1	50775.822867	48241.275961			year0506	6	73	2	3	4.0	2.0	3.12	1.0	0.0		2.0													14.0	1.0	1.0	2.0	2.0	2.0	2.0	2.0	16.7	89.0	18.764044944	0.7	4.6					2.0	2.0
31323	54	1	25870.419531	22721.651711			year0506	6	83	1	3	1.0	2.0		1.0	0.0		1.0	3.0	372.5											20.0	1.0	1.0	2.0	2.0	2.0	2.0	2.0	3.9	50.0	7.8	1.6	7.4	0.723	0.58	0.3	0.667	2.0	2.0
31358	51	2	14226.297316	13659.255394			year0506	6	62	2	4	4.0	1.0	0.72	2.0			2.0													56.0	1.0	1.0	2.0	2.0	2.0	2.0	2.0	746.0	204.0	365.68627451	0.8	5.0	0.805	0.955	0.643	1.166	2.0	2.0
31399	46	2	91877.541024	89650.905566			year0506	6	59	1	3	4.0	3.0	3.67	1.0	0.0		1.0	1.0	1800.0											35.0	1.0	1.0	2.0	2.0	2.0	2.0	2.0	19.7	240.0	8.2083333333	1.1	5.4	0.713	0.912	0.703	1.076	2.0	2.0
31457	57	1	14113.549041	17069.940447			year0506	6	61	2	1	3.0	2.0	4.7	2.0	0.0		2.0													42.0	1.0	1.0	2.0	2.0	2.0	2.0	2.0	2.5	51.0	4.9019607843	0.9	5.3	0.71	0.916	0.644	1.131	2.0	2.0
31592	57	2	7379.33406	8476.777244			year0506	6	62	2	1	1.0	1.0	0.93	1.0	0.0		2.0													52.0	1.0	1.0	2.0	2.0	2.0	2.0	2.0	4.8	54.0	8.8888888889	0.7	3.2	0.725	0.786	0.523	0.948	2.0	2.0
31640	58	2	21498.836153	19915.670582			year0506	6	44	2	1	2.0	6.0	0.6	1.0	3.0	2.0	1.0	1.0												43.0	1.0	1.0	2.0	2.0	2.0	2.0	2.0	5.1	69.0	7.3913043478	0.4	2.9					2.0	2.0
31720	45	2	13136.185975	12538.8707			year0506	6	73	2	4	3.0	5.0	0.1	2.0			2.0		2025.0											40.0	1.0	1.0	2.0	2.0	2.0	2.0	2.0	32.5	128.0	25.390625	0.6	5.5	0.521	0.704	0.603	0.828	2.0	1.0
31830	58	1	4405.783737	5328.671462			year0506	6	62	2	1	3.0	1.0	0.94	2.0	3.0	3.0	2.0		236.25											57.0	1.0	1.0	2.0	2.0	2.0	2.0	2.0	6.5	91.0	7.1428571429	0.6	5.3	0.732	0.797	0.627	0.892	2.0	2.0
31894	55	1	5263.32724	6354.93345			year0506	6	61	2	1	4.0	1.0	1.15	1.0	3.0	3.0	2.0													4.0	1.0	1.0	2.0	2.0	2.0	2.0	2.0	1.7	30.0	5.6666666667	0.6	3.4	1.245	1.299	0.945	1.513	2.0	2.0
32066	51	1	7965.050797	7775.480849			year0506	6	65	1	4	2.0	6.0	4.18				1.0	1.0												45.0	1.0	1.0	2.0	2.0	2.0	2.0	2.0	144.5	265.0	54.528301887	1.0	7.1					2.0	2.0
32167	49	1	51293.006638	51636.957044			year0506	6	75	1	3	3.0	1.0	3.66	2.0	0.0		1.0	3.0												53.0	1.0	1.0	2.0	2.0	2.0	2.0	2.0	18.6	196.0	9.4897959184	1.0	4.5					2.0	2.0
32401	57	1	28351.122596	27555.633278			year0506	6	40	2	1	3.0	1.0	1.16	2.0	2.0	3.0	2.0		236.25											33.0	1.0	1.0	2.0	2.0	2.0	2.0	2.0	16.8	276.0	6.0869565217	0.6	4.1	0.642	0.765	0.605	0.875	2.0	2.0
32497	44	2	39055.018522	36696.741799			year0506	6	74	2	3	3.0	2.0	1.22	1.0	0.0		1.0	3.0	271.25											65.0	1.0	1.0	2.0	2.0	2.0	2.0	2.0	22.7	69.0	32.898550725	1.9	5.8					2.0	2.0
32599	46	2	101923.29224	100493.41725			year0506	6	45	2	3	3.0	1.0	2.0	1.0	1.0	3.0	1.0	3.0												40.0	1.0	1.0	2.0	2.0	2.0	2.0	2.0	5.0	66.0	7.5757575758	0.8	4.2	0.65	0.731	0.555	0.855	2.0	1.0
32687	48	2	53182.712884	53879.445129			year0506	6	74	2	3	1.0	2.0	1.0	2.0			2.0		223.125											40.0	1.0	1.0	2.0	2.0	2.0	2.0	2.0	12.8	151.0	8.4768211921	0.7	4.7	0.634	0.693	0.524	0.832	2.0	2.0
33153	44	2	22475.11885	21792.401058			year0506	6	82	1	3	5.0	1.0	5.0	1.0	7.0	1.0	2.0													76.0	1.0	1.0	2.0	1.0	2.0	2.0	2.0	40.0	118.0	33.898305085	1.0	5.8	0.932	1.242	1.018	1.402	2.0	2.0
33280	53	1	97108.630015	95092.525258			year0506	6	35	2	3	4.0	1.0	3.43	2.0			2.0													6.0	1.0	1.0	2.0	2.0	2.0	2.0	2.0	1.4	160.0	0.875	0.8	5.8	0.817	0.968	0.67	1.123	2.0	2.0
33324	53	2	15242.309532	10045.791814			year0506	6	70	1	1	1.0	4.0		1.0	1.0	3.0	1.0	1.0												60.0	1.0	1.0	2.0	2.0	2.0	2.0	2.0	7.2	133.0	5.4135338346	0.8	4.5	0.728	0.869	0.645	1.02	2.0	2.0
33337	49	2	11292.400104	11370.192447			year0506	6	68	2	4	1.0	2.0	1.51	1.0	2.0	2.0	2.0		787.5											38.0	1.0	1.0	2.0	2.0	2.0	2.0	1.0	7.0	68.0	10.294117647	0.5	4.2	0.869	1.112	0.8	1.392	2.0	2.0
33416	46	1	47019.044885	46474.071139			year0506	6	70	1	3	1.0	1.0	1.56	1.0	0.0		1.0	3.0												63.0	1.0	1.0	2.0	2.0	2.0	2.0	2.0	12.6	268.0	4.7014925373	1.1	4.4	0.696	0.943	0.748	1.076	2.0	2.0
33592	45	2	7106.908752	6507.898819			year0506	6	62	1	4	3.0	1.0	5.0	1.0	20.0	3.0	1.0	3.0	461.25											57.0	1.0	1.0	1.0	2.0	2.0	2.0	2.0	22.4	191.0	11.727748691	1.2	7.5	0.841	0.985	0.767	1.157	2.0	2.0
33673	56	2	12170.547892	11731.245486			year0506	6	85	1	3	4.0	1.0	1.19	1.0	0.0		1.0	3.0												50.0	1.0	1.0	2.0	2.0	2.0	2.0	2.0	35.6	131.0	27.175572519	1.2	4.9					2.0	2.0
33698	44	2	17090.462473	15391.933002			year0506	6	75	1	3	1.0	1.0	1.21	1.0	0.0		2.0													62.0	1.0	1.0	2.0	2.0	2.0	2.0	2.0	44.6	148.0	30.135135135	0.8	7.2					2.0	2.0
33793	47	2	51437.367926	48020.981894			year0506	6	76	1	3	5.0	1.0	2.5	1.0	0.0		1.0	3.0	1350.0											52.0	1.0	1.0	2.0	2.0	2.0	2.0	2.0	42.1	123.0	34.227642276	1.4	6.4					2.0	2.0
33847	54	2	17701.557115	17204.878384			year0506	6	45	2	1	2.0	1.0	0.51	2.0	1.0	3.0	2.0													42.0	1.0	1.0	2.0	2.0	2.0	2.0	2.0	25.1	87.0	28.850574713	0.6	4.3	1.28	1.137	0.768	1.28	2.0	2.0
33959	47	1	35259.981791	30563.708469			year0506	6	81	2	3	2.0	2.0	0.99	2.0			2.0													61.0	1.0	1.0	1.0	2.0	2.0	2.0	1.0	40.8	58.0	70.344827586	1.6	7.7					2.0	2.0
33992	46	2	67555.687553	63396.278877			year0506	6	20	1	3	4.0	5.0	4.75	1.0	2.0	1.0	1.0	1.0	10850.0											18.0	1.0	1.0	2.0	2.0	2.0	2.0	2.0	7.4	248.0	2.9838709677	1.1	7.5	0.973	1.083	0.799	1.265	2.0	1.0
34046	46	2	97483.134347	95268.177674			year0506	6	48	1	3	3.0	1.0	2.0	1.0	0.0		1.0	3.0												18.0	1.0	1.0	2.0	2.0	2.0	2.0	2.0	1.9	35.0	5.4285714286	0.9	5.5	0.896	1.088	0.843	1.29	2.0	2.0
34050	44	2	39230.248503	36696.741799			year0506	6	74	2	3	1.0	2.0	1.01	1.0	0.0		2.0		787.5											54.0	1.0	1.0	2.0	2.0	1.0	2.0	2.0	32.4	206.0	15.72815534	0.9	3.4	0.609	0.806	0.582	0.946	2.0	2.0
34060	54	1	11328.029285	8567.1049			year0506	6	70	2	1	4.0	2.0	0.79	1.0	5.0	1.0	1.0	3.0	262.5											55.0	1.0	1.0	2.0	2.0	2.0	2.0	1.0	14.6	185.0	7.8918918919	0.9	7.4					2.0	2.0
34165	50	2	47786.969771	46029.493432			year0506	6	52	2	3	3.0	6.0	3.25	1.0	2.0	1.0	1.0	1.0	4443.75											34.0	1.0	1.0	2.0	2.0	2.0	2.0	2.0	13.8	126.0	10.952380952	0.8	6.4	0.657	0.751	0.534	0.902	2.0	1.0
34423	48	1	26942.265575	26457.70818			year0506	6	58	2	4	4.0	2.0	0.73	2.0	1.0	3.0	1.0	3.0	1575.0											51.0	1.0	1.0	2.0	2.0	1.0	1.0	2.0	11.3	151.0	7.4834437086	0.8	5.3					2.0	1.0
34569	48	2	67382.468485	63955.307209			year0506	6	69	1	3	5.0	1.0		1.0	7.0	1.0	2.0		1545.0											69.0	1.0	1.0	2.0	2.0	2.0	2.0	2.0	12.3	273.0	4.5054945055	1.0	5.0	0.68	0.811	0.585	0.972	2.0	2.0
34913	46	2	30730.514679	27055.101508			year0506	6	81	2	3	4.0	1.0	2.05	2.0	3.0	3.0	2.0													66.0	1.0	1.0	2.0	2.0	2.0	2.0	2.0	4.6	44.0	10.454545455	1.0	4.2	0.689	0.767	0.617	0.874	2.0	2.0
35324	44	2	41866.97719	39086.240891			year0506	6	76	1	3	3.0	1.0	1.36	1.0	0.0		1.0	1.0												22.0	1.0	1.0	1.0	1.0	1.0	2.0	2.0	42.0	187.0	22.459893048	1.3	8.7	0.714	0.973	0.785	1.125	2.0	2.0
35407	54	2	9953.828274	9716.924987			year0506	6	67	1	4	2.0	2.0	0.94	1.0	1.0	3.0	2.0		7662.5											50.0	1.0	1.0	1.0	2.0	2.0	2.0	1.0	10.6	161.0	6.5838509317	1.2	7.5	0.997	1.233	1.018	1.437	2.0	2.0
35444	47	2	26514.961258	25709.526772			year0506	6	80	1	3	4.0	1.0	2.58	1.0	1.0	1.0	2.0		151.875											40.0	1.0	1.0	2.0	2.0	2.0	2.0	2.0	8.2	168.0	4.880952381	1.3	6.8					2.0	2.0
35455	47	1	26017.129706	25713.059151			year0506	6	53	2	4	5.0	4.0	1.07	2.0	0.0		1.0	1.0	3712.5											50.0	1.0	1.0	2.0	2.0	2.0	2.0	2.0	6.8	169.0	4.0236686391	0.9	6.9					2.0	1.0
35528	49	1	20198.885942	20334.3316			year0506	6	71	1	3	3.0	5.0	0.52	1.0	1.0	2.0	1.0	3.0												70.0	1.0	1.0	2.0	2.0	2.0	2.0	2.0	11.7	72.0	16.25	1.0	6.7	0.913	1.071	0.746	1.308	2.0	1.0
35535	57	1	47657.871408	38182.651284			year0506	6	85	2	3	5.0	2.0	1.25	2.0			2.0													68.0	1.0	1.0	2.0	2.0	2.0	2.0	2.0				0.9	4.3					2.0	2.0
35626	58	2	11262.849594	8868.719058			year0506	6	85	2	1	1.0	2.0	0.89	1.0	0.0		2.0													82.0	1.0	1.0	2.0	2.0	1.0	2.0	2.0	20.5	69.0	29.710144928	0.6	3.9					2.0	1.0
35675	50	2	39386.312101	38216.036045			year0506	6	70	2	3	3.0	1.0	1.21	2.0	0.0		2.0		581.25											65.0	1.0	1.0	2.0	2.0	2.0	2.0	2.0	26.0	65.0	40.0	0.6	4.0					2.0	2.0
35783	48	2	24393.122483	22202.697104			year0506	6	80	1	3	5.0	2.0	5.0	2.0			2.0													77.0	1.0	1.0	2.0	2.0	2.0	2.0	1.0	24.6	156.0	15.769230769	1.2	4.9	0.662	0.855	0.698	0.991	2.0	2.0
35805	51	2	24218.643076	23310.38719			year0506	6	45	1	4	4.0	6.0	5.0	1.0	7.0	1.0	1.0	1.0	1327.5											32.0	1.0	1.0	2.0	2.0	2.0	2.0	2.0	108.5	311.0	34.887459807	0.8	6.5	1.037	1.218	0.844	1.456	2.0	2.0
35961	49	1	78681.75885	79633.268884			year0506	6	66	1	3	3.0	2.0	4.39	2.0	3.0	3.0	2.0		70.0											42.0	1.0	1.0	2.0	2.0	2.0	2.0	2.0	7.9	75.0	10.533333333	1.0	6.8	0.771	0.904	0.698	1.062	1.0	2.0
36164	52	2	74515.460427	71827.316256			year0506	6	46	1	3	4.0	1.0	5.0	1.0	2.0	1.0	2.0		3307.5											41.0	1.0	1.0	2.0	2.0	2.0	2.0	2.0	4.6	155.0	2.9677419355	1.4	6.4	0.876	0.998	0.748	1.147	2.0	2.0
36437	56	1	34703.550471	34121.655953			year0506	6	50	2	4	1.0	5.0	1.25	2.0	1.0	3.0	2.0													45.0	1.0	1.0	2.0	2.0	2.0	2.0	2.0	4.9	80.0	6.125	0.8	3.9	0.964	0.952	0.655	1.124	2.0	2.0
36556	57	2	19546.088552	19361.65138			year0506	6	46	1	1	1.0	1.0	1.66	1.0	2.0	2.0	2.0		1350.0											43.0	1.0	1.0	2.0	2.0	2.0	2.0	2.0	27.0	209.0	12.918660287	0.7	4.0	0.838	1.07	0.766	1.333	2.0	2.0
36728	50	2	62036.297604	62731.713173			year0506	6	69	2	3	4.0	5.0	2.27	2.0			1.0	3.0	105.0											40.0	1.0	1.0	2.0	2.0	2.0	2.0	2.0	16.9	203.0	8.3251231527	1.0	8.2	0.823	1.044	0.819	1.261	2.0	2.0
36772	44	1	77821.319097	73276.073895			year0506	6	34	2	3	4.0	1.0	4.16	2.0	2.0	3.0	1.0	1.0												34.0	1.0	1.0	2.0	2.0	2.0	2.0	2.0	23.3	169.0	13.786982249	0.8	5.2	0.898	1.102	0.837	1.296	2.0	2.0
36838	49	1	40803.57361	40546.47609			year0506	6	69	1	3	3.0	3.0	2.61	1.0	30.0	3.0	1.0	3.0	525.0											55.0	1.0	1.0	2.0	1.0	2.0	1.0	2.0	4.6	144.0	3.1944444444	1.1	6.2	0.695	0.955	0.691	1.189	2.0	2.0
36839	45	1	33242.883027	33324.748565			year0506	6	40	1	3	5.0	1.0	1.14	1.0	1.0	1.0	1.0	1.0	5332.5											40.0	1.0	1.0	2.0	2.0	2.0	2.0	2.0	163.0	282.0	57.80141844	0.9	5.8	0.99	1.128	0.827	1.352	2.0	2.0
36926	53	1	21574.171211	21546.196902			year0506	6	37	2	1	3.0	1.0	0.85				1.0	1.0												35.0	1.0	1.0	2.0	2.0	2.0	2.0	2.0				0.9	6.0					2.0	2.0
36947	53	2	42296.436764	36827.476237			year0506	6	85	2	3	3.0	2.0	0.76	1.0	0.0		2.0													60.0	1.0	1.0	1.0	2.0	2.0	1.0	2.0	9.4	56.0	16.785714286	0.8	4.7	0.544	0.526	0.359	0.619	2.0	2.0
36971	45	1	73135.455471	63114.702963			year0506	6	60	2	3	5.0	1.0	2.26	1.0	2.0	1.0	1.0	3.0												41.0	1.0	1.0	2.0		2.0	2.0	2.0	9.1	128.0	7.109375	0.8	4.8	0.964	1.096	0.803	1.316	2.0	2.0
36974	55	1	3649.839509	3877.549029			year0506	6	65	1	1	1.0	1.0	1.15	1.0	0.0		1.0	3.0												50.0	1.0	1.0	2.0	2.0	2.0	2.0	1.0	3.5	43.0	8.1395348837	0.9	6.1	0.624	0.846	0.636	1.031	2.0	2.0
37001	44	1	26749.439641	25942.73182			year0506	6	32	2	4	3.0	1.0	2.8	2.0	2.0	3.0	2.0		13702.5											32.0	1.0	1.0	2.0	2.0	2.0	2.0	2.0	67.6	273.0	24.761904762	0.8	5.9	1.116	1.298	0.96	1.466	2.0	2.0
37050	50	1	11522.28255	10725.827633			year0506	6	69	1	4	3.0	2.0	0.73	1.0	0.0		1.0	3.0	2137.5											57.0	1.0	1.0	2.0	2.0	1.0	2.0	2.0	155.4	294.0	52.857142857	0.9	5.2	1.119	1.203	0.933	1.387	2.0	2.0
37373	53	2	55483.147199	47859.071522			year0506	6	77	2	3	3.0	1.0	2.27	2.0			2.0													50.0	1.0	1.0	2.0	2.0	2.0	2.0	1.0	23.0	40.0	57.5	1.9	9.4					2.0	2.0
37462	53	2	85596.501651	82397.322437			year0506	6	29	2	3	4.0	1.0	3.75	2.0	0.0		2.0		6597.5											16.0	1.0	1.0	2.0	2.0	2.0	1.0	2.0	12.8	93.0	13.76344086	0.9	3.2	0.718	0.898	0.665	1.103	2.0	2.0
37492	55	1	11177.011272	11383.040561			year0506	6	75	1	4	1.0	1.0	1.48	1.0	0.0		2.0													60.0	1.0	1.0	1.0	2.0	2.0	1.0	1.0	52.7	202.0	26.089108911	2.3	6.7					2.0	2.0
37531	46	2	97483.134347	95268.177674			year0506	6	41	1	3	4.0	6.0	0.3	1.0	5.0	1.0	1.0	3.0	360.0											27.0	1.0	1.0	2.0	2.0	2.0	2.0	2.0	11.0	111.0	9.9099099099	0.9	8.7	1.004	1.132	0.858	1.259	2.0	2.0
37645	56	2	21302.86282	20660.412501			year0506	6	31	2	4	3.0	6.0	2.22	1.0	3.0	2.0	2.0		540.0											28.0	1.0	1.0	2.0	2.0	2.0	2.0	2.0	6.6	174.0	3.7931034483	0.8	3.8	0.845	0.983	0.72	1.183	2.0	2.0
37886	50	1	95934.545421	93367.846509			year0506	6	50	1	3	3.0	1.0	4.97	1.0	0.0		2.0		67.5											45.0	1.0	1.0	2.0	2.0	2.0	2.0	2.0	2.4	147.0	1.6326530612	1.0	6.2	0.921	1.092	0.864	1.259	2.0	1.0
38028	54	1	32926.748135	33324.936123			year0506	6	64	1	3	3.0	1.0		1.0	6.0	3.0	1.0	1.0	787.5											20.0	1.0	1.0	2.0	1.0	2.0	2.0	2.0	53.6	204.0	26.274509804	1.1	4.7	0.785	0.997	0.79	1.178	2.0	2.0
38315	58	1	4413.349389	5328.671462			year0506	6	68	2	1	3.0	1.0		2.0	3.0	3.0	2.0													61.0	1.0	1.0	2.0	2.0	2.0	2.0	2.0	7.1	152.0	4.6710526316	0.7	5.4	0.744	0.895	0.662	1.093	2.0	2.0
38575	49	1	80138.208348	79633.268884			year0506	6	66	1	3	4.0	1.0	2.49	2.0	0.0		1.0	1.0	155.625											52.0	1.0	1.0	1.0	1.0	1.0	2.0	2.0	7.7	179.0	4.3016759777	0.9	5.0	0.7	0.897	0.639	1.134	2.0	2.0
38732	45	2	10496.308721	9807.061297			year0506	6	64	2	4	2.0	5.0	0.8	2.0	1.0	3.0	1.0	3.0												44.0	1.0	1.0	2.0	2.0	2.0	2.0	2.0	37.5	308.0	12.175324675	1.0	6.7					2.0	2.0
38797	50	2	93756.873942	88700.195686			year0506	6	45	1	5	2.0	3.0	5.0	1.0	2.0	1.0	1.0	1.0	9750.0											40.0	1.0	1.0	2.0	2.0	2.0	2.0	2.0	3.9	105.0	3.7142857143	0.9	7.6	0.889	1.154	0.865	1.398	2.0	2.0
38910	53	1	33841.12614	32826.06666			year0506	6	56	1	5	5.0	1.0	1.17	1.0	1.0	3.0	1.0	1.0												50.0	1.0	1.0	2.0	1.0	1.0	1.0	2.0	1.0	43.0	2.3255813953	0.8	5.5	0.693	0.823	0.537	1.02	2.0	1.0
39000	50	1	33037.237935	32443.062293			year0506	6	54	2	4	4.0	1.0	5.0	2.0	0.0		2.0													38.0	1.0	1.0	2.0	2.0	2.0	2.0	2.0	9.8	157.0	6.2420382166	0.9	5.2					2.0	2.0
39215	50	1	17713.450269	16730.390082			year0506	6	64	2	4	2.0	3.0	3.13	1.0	0.0		1.0	1.0												49.0	1.0	1.0	2.0	2.0	2.0	1.0	2.0	4.9	124.0	3.9516129032	1.3	7.6	0.686	0.805	0.607	0.944	2.0	2.0
39448	53	2	69270.115427	65689.563681			year0506	6	60	2	5	5.0	1.0	1.52	2.0			2.0													50.0	1.0	1.0	2.0	2.0	2.0	2.0	2.0	35.8	159.0	22.51572327	0.7	4.5	0.623	0.767	0.635	0.885	2.0	1.0
39511	55	1	35898.172017	35320.287493			year0506	6	65	2	2	2.0	1.0	1.48	1.0	1.0	1.0	1.0	1.0	105.0											24.0	1.0	1.0	2.0	2.0	1.0	2.0	2.0	2.1	22.0	9.5454545455	0.6	3.6	0.528	0.598	0.448	0.689	2.0	2.0
39616	45	2	27443.115849	26688.395638			year0506	6	49	2	5	5.0	1.0	2.71	1.0	1.0	3.0	2.0		600.0											30.0	1.0	1.0	2.0	2.0	2.0	2.0	2.0	0.8	12.0	6.6666666667	0.7	5.6	0.623	0.823	0.643	0.996	2.0	2.0
39650	48	2	93752.310308	90370.197053			year0506	6	45	1	3	4.0	1.0	5.0	1.0	1.0	1.0	2.0		630.0											40.0	1.0	1.0	2.0	2.0	2.0	2.0	2.0	5.7	157.0	3.6305732484	0.9	6.8	0.838	0.986	0.672	1.189	2.0	2.0
39659	55	1	19368.334415	18487.637232			year0506	6	84	2	4	3.0	1.0	1.12	1.0	1.0	1.0	1.0	1.0	236.25											65.0	1.0	1.0	1.0	2.0	1.0	2.0	2.0				1.0	3.9					2.0	2.0
39732	50	2	85543.316425	83470.189746			year0506	6	53	1	3	4.0	1.0	2.88	1.0	3.0	2.0	1.0	1.0	1417.5											49.0	1.0	1.0	2.0	2.0	2.0	2.0	2.0	4.5	136.0	3.3088235294	1.0	7.6	0.752	0.917	0.737	1.079	2.0	2.0
39785	48	1	55796.231046	48241.275961			year0506	6	71	2	3	3.0	1.0	2.18	2.0	0.0		1.0	1.0												55.0	1.0	1.0	2.0	2.0	2.0	2.0	2.0	2.7	57.0	4.7368421053	1.1	6.2	0.66	0.761	0.574	0.864	2.0	2.0
39794	50	1	64791.032686	53692.88711			year0506	6	22	1	5	1.0	5.0	0.75	2.0			1.0	1.0	5302.5											20.0	1.0	1.0	2.0	2.0	2.0	2.0	2.0	2.6	174.0	1.4942528736	0.9	5.7	0.827	0.872	0.669	1.022	2.0	2.0
39930	49	1	30430.145332	29517.397707			year0506	6	50	1	3	4.0	5.0	0.72	1.0	1.0	3.0	1.0	1.0												42.0	1.0	1.0	2.0	2.0	2.0	2.0	2.0	10.6	134.0	7.9104477612	0.8	5.2	0.886	1.029	0.812	1.195	2.0	2.0
40282	55	1	6579.15905	7943.666812			year0506	6	67	2	1	3.0	1.0	1.4	2.0			2.0		450.0											35.0	1.0	1.0	2.0	2.0	2.0	2.0	2.0	2.7	43.0	6.2790697674	0.7	4.3	0.749	0.861	0.719	0.978	2.0	2.0
40389	47	2	19132.132521	18910.38174			year0506	6	71	1	3	3.0	5.0	1.14	1.0	1.0	2.0	1.0	3.0	2940.0											50.0	1.0	1.0	2.0	2.0	2.0	2.0	2.0	16.2	127.0	12.755905512	1.3	6.4					2.0	2.0
40551	50	2	31580.138188	31962.041424			year0506	6	65	1	3	4.0	1.0	1.39	1.0	0.0		1.0	3.0												56.0	1.0	1.0	2.0	1.0	1.0	1.0	2.0	3.5	95.0	3.6842105263	1.7	7.8	0.901	1.111	0.799	1.343	2.0	2.0
40561	52	2	69682.291225	67592.181398			year0506	6	54	1	3	5.0	4.0	5.0	1.0	90.0	3.0	1.0	3.0	150.0											43.0	1.0	1.0	1.0	2.0	2.0	2.0	2.0	6.7	114.0	5.8771929825	0.8	6.3	0.779	0.817	0.686	0.914	2.0	2.0
40912	58	2	5840.489593	5903.312169			year0506	6	61	1	1	1.0	1.0	1.87	1.0	2.0	3.0	1.0	3.0												53.0	1.0	1.0	2.0	2.0	2.0	2.0	2.0	6.2	130.0	4.7692307692	0.9	5.5	0.815	0.966	0.745	1.115	2.0	2.0
41246	45	1	54238.198568	51091.390912			year0506	6	78	2	3	5.0	1.0	2.61	2.0	0.0		1.0	3.0												48.0	1.0	1.0	2.0	2.0	2.0	2.0	2.0	15.2	86.0	17.674418605	0.9	6.4					2.0	1.0
41356	47	2	38305.495207	34989.830983			year0506	6	83	2	3	1.0	2.0	1.22	1.0	2.0	2.0	2.0													53.0	1.0	1.0	2.0	2.0	2.0	2.0	2.0	14.1	63.0	22.380952381	1.0	6.8					2.0	2.0
41616	67	2	13812.587761	12310.329932			year0708	8	67	2	4	2.0	3.0	1.11	1.0	0.0		1.0	3.0						20.0	3.0					58.0	1.0	1.0	2.0	2.0	2.0	2.0	2.0	0.8	19.0	4.2105263158	0.79	5.8	0.959	1.106	0.912	1.266	2.0	2.0
41641	69	1	40113.360259	29370.222327			year0708	8	80	2	3	4.0	2.0		2.0	2.0	3.0	2.0							60.0	7.0			120.0	1.0	50.0	1.0	1.0	2.0	2.0	2.0	2.0	2.0	7.2	119.0	6.0504201681	1.12	6.2	0.687	0.869	0.586	1.065	2.0	1.0
41675	59	2	23272.046805	23231.846487			year0708	8	71	2	3	3.0	2.0	1.15	1.0	0.0		1.0	1.0												40.0	1.0	1.0	2.0	2.0	2.0	1.0	2.0	5.3	30.0	17.666666667	0.7	2.3	0.896	0.999	0.683	1.197	2.0	2.0
41691	63	2	51939.933025	53088.2953			year0708	8	60	1	3	3.0	1.0	5.0	1.0	3.0	1.0	2.0									30.0	5.0	120.0	3.0	35.0	1.0	1.0	2.0	2.0	2.0	2.0	2.0	7.6	156.0	4.8717948718	1.06	8.3	1.01	1.359	1.069	1.633	2.0	2.0
41725	66	1	33079.971788	30497.975725			year0708	8	77	2	3	3.0	2.0	1.05	2.0			2.0					60.0	4.0					120.0	3.0	76.0	1.0	1.0	2.0	2.0	2.0	2.0	2.0	15.8	76.0	20.789473684	0.82	4.0	0.746	0.796	0.595	0.926	2.0	2.0
41748	66	1	8013.414667	8126.190091			year0708	8	62	2	1	3.0	3.0	0.73				2.0													47.0	1.0	1.0	2.0	2.0	1.0	2.0	1.0				0.52	4.6					2.0	1.0
42144	71	1	15820.366133	16008.821232			year0708	8	51	2	1	2.0	4.0	0.58	1.0	0.0		1.0	1.0		60.0	1.0	30.0	2.0	60.0	2.0					48.0	1.0	1.0	2.0	2.0	2.0	2.0	2.0	5.0	21.0	23.80952381	0.52	4.5	0.684	0.75	0.606	0.85	2.0	2.0
42287	74	1	10339.849608	9544.755375			year0708	8	66	2	4	4.0	3.0	2.6	1.0	7.0	1.0	1.0	1.0				180.0	5.0					45.0	5.0	9.0	1.0	1.0	2.0	2.0	2.0	2.0	2.0	12.9	178.0	7.2471910112	0.98	5.3	0.796	0.863	0.691	0.979	2.0	2.0
42342	69	1	28162.443564	26630.000367			year0708	8	80	1	3	4.0	1.0	2.23	2.0	0.0		1.0	3.0		120.0	7.0	120.0	7.0							35.0	1.0	1.0	2.0	2.0	2.0	2.0	2.0	26.2	70.0	37.428571429	0.82	6.6					2.0	2.0
42402	72	2	6782.744156	6681.804407			year0708	8	61	2	1	4.0	1.0	2.5	2.0			2.0													40.0	1.0	1.0	2.0	2.0	2.0	2.0	2.0	2.1	27.0	7.7777777778	0.91	3.7	0.693	0.802	0.535	0.974	2.0	2.0
42454	63	2	29668.50185	24668.876466			year0708	8	80	2	3	2.0	2.0	1.15	2.0			2.0					240.0	1.0							30.0	1.0	1.0	2.0	2.0	2.0	2.0	2.0	9.8	61.0	16.06557377	0.72	3.9					2.0	2.0
42541	65	2	13131.035139	10944.02877			year0708	8	72	2	1	1.0	2.0	3.82	1.0	7.0	1.0	2.0													6.0	1.0	1.0	2.0	2.0	2.0	2.0	2.0	3.7	69.0	5.3623188406	0.96	6.4					2.0	2.0
42542	61	1	27842.72974	27974.770259			year0708	8	39	2	4	4.0	3.0	1.63	1.0	3.0	3.0	2.0													24.0	1.0	1.0	2.0	2.0	2.0	2.0	2.0	9.5	306.0	3.1045751634	0.62	4.1	1.02	1.225	1.027	1.422	2.0	2.0
42626	68	2	23050.202454	21262.599804			year0708	8	55	2	4	2.0	1.0	4.29	1.0	0.0		1.0	3.0										15.0	3.0	51.0	1.0	1.0	2.0	2.0	2.0	2.0	2.0	11.1	191.0	5.8115183246	1.36	7.3	0.74	1.011	0.692	1.275	2.0	2.0
42679	61	2	23856.928554	23783.600538			year0708	8	37	2	2	3.0	1.0	0.6	1.0	1.0	3.0	1.0	2.0												17.0	1.0	1.0	2.0	2.0	2.0	2.0	2.0	22.4	222.0	10.09009009	0.84	6.8	1.101	1.052	0.737	1.201	2.0	2.0
42764	64	2	11230.090041	10410.691387			year0708	8	68	2	4	2.0	3.0	0.71	1.0	12.0	3.0	1.0	1.0								30.0	3.0			45.0	1.0	1.0	2.0	2.0	2.0	2.0	2.0	0.6	49.0	1.2244897959	1.26	7.0	0.774	0.782	0.551	0.944	2.0	2.0
42867	73	1	6166.627691	6367.902753			year0708	8	68	1	4	4.0	5.0	3.41	1.0	5.0	3.0	1.0	1.0												66.0	1.0	1.0	1.0	2.0	2.0	2.0	2.0	263.0	376.0	69.946808511	1.59	9.4	0.786	0.928	0.616	1.174	2.0	2.0
43018	67	2	5685.515005	5858.771678			year0708	8	68	2	1	1.0	5.0	0.7	2.0	0.0		2.0			60.0	2.0	60.0	2.0	30.0	3.0					66.0	1.0	1.0	2.0	2.0	2.0	2.0	2.0	3.0	46.0	6.5217391304	0.72	6.3	0.751	0.984	0.704	1.229	2.0	2.0
43024	66	2	14787.206858	14963.354775			year0708	8	50	2	2	4.0	1.0	5.0	1.0	2.0	2.0	1.0	1.0		60.0	4.0	180.0	3.0	60.0	5.0					48.0	1.0	1.0	2.0	2.0	2.0	2.0	2.0	9.5	106.0	8.9622641509	0.51	4.7	0.82	0.967	0.762	1.112	2.0	2.0
43106	59	2	113817.82469	109242.68156			year0708	8	46	1	3	1.0	1.0	0.07	2.0	0.0		2.0							180.0	7.0					36.0	1.0	1.0	2.0	2.0	2.0	2.0	2.0	6.9	131.0	5.2671755725	0.89	5.9	0.775	0.99	0.755	1.179	2.0	1.0
43124	68	2	27011.923501	26076.183897			year0708	8	46	2	3	2.0	2.0	1.15	2.0			2.0													30.0	1.0	1.0	2.0	2.0	2.0	2.0	2.0	17.6	98.0	17.959183673	0.67	4.9					2.0	2.0
43238	67	1	28753.028516	27597.241			year0708	8	48	1	3	2.0	3.0	0.99	1.0	1.0	1.0	1.0	1.0						480.0	7.0					40.0	1.0	1.0	2.0	2.0	2.0	2.0	2.0	7.6	74.0	10.27027027	1.32	6.2	0.797	0.947	0.727	1.124	2.0	2.0
43240	62	1	7151.783591	6340.396598			year0708	8	72	2	2	2.0	3.0	3.29	2.0	0.0		1.0	3.0		180.0	1.0	180.0	1.0	30.0	1.0			10.0	7.0	30.0	1.0	1.0	2.0	2.0	2.0	2.0	2.0	22.9	95.0	24.105263158	0.82	7.6	0.666	0.715	0.531	0.854	2.0	1.0
43242	68	1	24574.026829	24097.169631			year0708	8	53	1	3	2.0	5.0	1.57	2.0	0.0		2.0					240.0	4.0							49.0	1.0	1.0	2.0	2.0	2.0	2.0	2.0	8.7	153.0	5.6862745098	0.62	4.2	0.689	0.895	0.649	1.08	2.0	2.0
43302	60	2	35509.274426	35101.574376			year0708	8	68	2	3	3.0	1.0	2.83	1.0	0.0		1.0	3.0												33.0	1.0	1.0	1.0	2.0	2.0	2.0	2.0	4.7	66.0	7.1212121212	0.84	5.3	0.86	0.888	0.678	1.02	2.0	2.0
43414	61	2	9460.368619	8717.851285			year0708	8	67	1	4	4.0	1.0	0.81	1.0	1.0	2.0	1.0	2.0						240.0	7.0			240.0	7.0	30.0	1.0	1.0	2.0	2.0	2.0	2.0	2.0	14.3	79.0	18.101265823	1.31	6.4	0.689	0.706	0.509	0.812	2.0	2.0
43546	67	2	13027.586637	13104.926116			year0708	8	72	2	4	4.0	2.0	1.47	1.0	2.0	2.0	2.0													52.0	1.0	1.0	2.0	2.0	2.0	2.0	2.0	25.4	133.0	19.097744361	0.82	6.6	0.765	0.825	0.653	0.928	2.0	2.0
43550	66	2	17034.300174	13270.592726			year0708	8	74	1	4	4.0	3.0	4.04	1.0	5.0	3.0	1.0	3.0												6.0	1.0	1.0	2.0	2.0	2.0	2.0	2.0	30.4	83.0	36.626506024	1.53	7.5					2.0	2.0
43592	60	2	71230.962098	69052.177912			year0708	8	69	2	3	3.0	1.0	1.29	2.0	0.0		1.0	3.0		60.0	3.0	15.0	5.0					45.0	7.0	19.0	1.0	1.0	2.0	2.0	2.0	2.0	2.0	98.0	102.0	96.078431373	0.65	5.8	0.686	0.776	0.508	0.925	2.0	2.0
43624	68	2	21578.912192	20000.257493			year0708	8	53	1	4	2.0	1.0	4.29	1.0	0.0		2.0			60.0	6.0									47.0	1.0	1.0	2.0	2.0	2.0	2.0	2.0	13.1	115.0	11.391304348	0.63	5.5	1.04	1.278	1.016	1.471	2.0	2.0
43632	62	1	4935.880232	4661.459759			year0708	8	65	2	2	3.0	4.0	0.53	2.0	5.0	3.0	2.0					120.0	2.0					15.0	2.0	50.0	1.0	1.0	2.0	2.0	2.0	2.0	2.0	10.9	141.0	7.7304964539	0.82	5.8	0.855	1.003	0.733	1.169	2.0	2.0
43682	63	2	29668.50185	24668.876466			year0708	8	80	2	3	3.0	2.0	2.02	2.0	1.0	3.0	1.0	3.0												80.0	1.0	1.0	2.0	2.0	2.0	2.0	2.0	7.9	95.0	8.3157894737	0.77	6.1	0.712	0.796	0.645	0.91	2.0	2.0
43749	72	1	7555.394541	7297.431562			year0708	8	63	1	2	3.0	1.0	1.97	1.0	4.0	2.0	1.0	1.0						30.0	2.0					57.0	1.0	1.0	2.0	2.0	2.0	2.0	2.0	11.8	87.0	13.563218391	1.02	5.0	0.66	0.801	0.719	0.895	2.0	1.0
43826	69	2	39984.446845	40868.480144			year0708	8	60	1	3	4.0	1.0		1.0	8.0	2.0	1.0	3.0		60.0	5.0	360.0	5.0							52.0	1.0	1.0	2.0	2.0	2.0	2.0	2.0	4.0	82.0	4.8780487805	0.77	5.5	0.76	0.936	0.664	1.094	2.0	2.0
43827	72	2	60416.392205	59034.20809			year0708	8	60	1	3	4.0	1.0	3.86	1.0	0.0		2.0			300.0	4.0	120.0	1.0							59.0	1.0	1.0	2.0	2.0	2.0	2.0	2.0	5.7	96.0	5.9375	1.3	6.1	0.711	1.069	0.838	1.281	2.0	2.0
43994	60	2	109817.23915	109838.12958			year0708	8	46	1	3	3.0	3.0	4.62	1.0	0.0		1.0	1.0												38.0	1.0	1.0	2.0	2.0	2.0	2.0		2.4	69.0	3.4782608696	1.03	2.2	0.838	0.984	0.705	1.149	2.0	2.0
44010	72	2	9232.889176	8773.912241			year0708	8	72	2	1	1.0	1.0	1.42	2.0			2.0													50.0	1.0	1.0	2.0	2.0	2.0	2.0	2.0	79.0	63.0	125.3968254	0.9	5.2	0.84	0.997	0.803	1.166	2.0	2.0
44250	74	2	16982.084579	16720.814635			year0708	8	33	2	1	4.0	4.0	3.13	2.0	1.0	3.0	2.0							20.0	7.0					31.0	1.0	1.0	2.0	2.0	2.0	2.0	2.0	15.8	96.0	16.458333333	0.52	4.4	0.689	0.784	0.535	0.994	2.0	2.0
44291	60	2	38971.2276	38955.527182			year0708	8	39	2	3	4.0	3.0	0.75	1.0	2.0	3.0	1.0	1.0		480.0	4.0	480.0	4.0							22.0	1.0	1.0	1.0	2.0	2.0	1.0	1.0	19.9	182.0	10.934065934	0.57	4.7	0.706	0.818	0.607	0.987	2.0	1.0
44423	72	2	82235.792775	78136.740457			year0708	8	30	1	3	5.0	5.0	4.29	2.0			1.0	3.0										30.0	5.0	24.0	1.0	1.0	2.0	2.0	2.0	2.0	2.0	8.5	170.0	5.0	0.86	5.1	0.735	0.889	0.646	1.082	2.0	2.0
44465	65	2	8840.561234	8975.577102			year0708	8	63	2	2	5.0	2.0	2.31	2.0	5.0	3.0	1.0	3.0				15.0	2.0					30.0	4.0	61.0	1.0	1.0	2.0	2.0	2.0	2.0	2.0	2.8	35.0	8.0	0.57	4.7					2.0	2.0
44508	64	1	11230.561031	10806.30918			year0708	8	80	2	4	1.0	2.0		1.0	3.0	2.0	2.0													50.0	1.0	1.0	2.0	2.0	2.0	2.0	2.0	18.2	23.0	79.130434783	1.02	8.4					2.0	2.0
44521	61	1	37530.457736	31205.96484			year0708	8	80	2	3	2.0	2.0		2.0			1.0	3.0												75.0	1.0	1.0	1.0		2.0	1.0	2.0	650.0	44.0	1477.2727273	1.72	11.8					2.0	2.0
44569	67	1	17432.66094	17290.31078			year0708	8	66	1	3	3.0	1.0	1.49	1.0	1.0	1.0	2.0			420.0	2.0	300.0	5.0					45.0	4.0	25.0	1.0	1.0	2.0	2.0	2.0	2.0	2.0	18.0	210.0	8.5714285714	1.12	6.7	0.838	1.006	0.837	1.147	2.0	2.0
44603	59	1	27368.68005	25246.168325			year0708	8	52	2	4	2.0	1.0	0.46	1.0	7.0	1.0	1.0	1.0				90.0	7.0	10.0	3.0					43.0	1.0	1.0	2.0	2.0	2.0	1.0	1.0	10.4	72.0	14.444444444	0.93	4.6	1.052	1.224	0.908	1.457	2.0	2.0
44614	67	1	10079.686715	10426.652764			year0708	8	62	2	4	2.0	2.0	0.88	2.0	0.0		1.0	1.0												50.0	1.0	1.0	2.0	2.0	2.0	2.0	2.0	13.0	58.0	22.413793103	0.92	6.6	0.692	0.798	0.622	0.982	2.0	2.0
44634	67	1	10303.445932	10235.688769			year0708	8	74	1	4	1.0	1.0	1.02	1.0	0.0		1.0	1.0												50.0	1.0	1.0	2.0	2.0	2.0	1.0	1.0	155.0	120.0	129.16666667	1.62	4.8	0.575	0.667	0.462	0.783	2.0	2.0
44676	64	1	22859.742932	22105.505096			year0708	8	59	2	4	3.0	2.0		2.0			2.0			360.0	5.0									56.0	1.0	1.0	2.0	2.0	2.0	2.0	1.0	7.9	90.0	8.7777777778	1.12	9.3	0.919	0.955	0.692	1.152	2.0	2.0
44804	63	2	37493.172966	31174.963161			year0708	8	80	2	3	3.0	2.0	2.31	1.0	8.0	3.0	2.0					180.0	7.0							49.0	1.0	1.0	1.0	1.0	2.0	2.0	2.0	24.2	33.0	73.333333333	1.21	6.8	0.517	0.593	0.465	0.686	2.0	2.0
44811	60	2	66138.259667	65378.89265			year0708	8	67	2	3	2.0	1.0	2.16	1.0	0.0		2.0			30.0	3.0									37.0	1.0	1.0	1.0	2.0		2.0	1.0	38.2	107.0	35.700934579	0.85	7.0	0.699	0.802	0.574	0.982	2.0	1.0
44862	59	2	30950.541461	31524.062774			year0708	8	70	1	3	4.0	1.0	5.0	1.0	1.0	1.0	1.0	3.0		120.0	6.0			120.0	7.0					10.0	1.0	1.0	2.0	1.0	1.0	1.0	2.0	7.1	131.0	5.4198473282	1.35	6.8	0.754	0.909	0.668	1.095	2.0	2.0
44988	61	1	26120.028268	26604.038957			year0708	8	79	1	3	4.0	1.0	1.83	1.0	5.0	1.0	1.0	3.0		180.0	1.0									50.0	1.0	1.0	1.0	1.0	1.0	1.0	1.0	11.1	186.0	5.9677419355	1.12	8.2	0.772	1.072	0.928	1.242	2.0	2.0
45109	72	2	7310.859188	6779.731732			year0708	8	63	1	1	4.0	1.0		2.0	0.0		1.0	3.0				45.0	2.0					60.0	3.0	53.0	1.0	1.0	2.0	1.0	1.0	2.0	2.0	8.3	103.0	8.0582524272	0.85	7.5	0.733	0.872	0.637	1.055	2.0	2.0
45219	71	1	16759.554881	15232.987003			year0708	8	57	1	1	4.0	3.0	4.31	1.0			1.0	1.0										60.0	3.0	51.0	1.0	1.0	2.0	2.0	2.0	2.0	2.0				0.82	5.0					2.0	2.0
45277	67	1	29027.01756	28153.114415			year0708	8	70	1	3	4.0	1.0		1.0	2.0	3.0	1.0	3.0		120.0	4.0	120.0	6.0					60.0	3.0	50.0	1.0	1.0	2.0	2.0	2.0	2.0	2.0	21.4	219.0	9.7716894977	0.92	7.3	0.77	0.882	0.761	0.972	2.0	2.0
45319	70	1	39608.58433	38702.433631			year0708	8	60	1	3	5.0	1.0	5.0	1.0	5.0	3.0	2.0											60.0	2.0	50.0	1.0	1.0	2.0	2.0	2.0	2.0	2.0	3.9	112.0	3.4821428571	0.82	6.7	0.894	1.197	0.956	1.42	2.0	2.0
45340	60	1	7898.124273	7872.351714			year0708	8	78	1	2	2.0	1.0	4.75	1.0	2.0	3.0	1.0	3.0		300.0	6.0	240.0	5.0					120.0	4.0	71.0	1.0	1.0	2.0	2.0	2.0	2.0	2.0	6.9	92.0	7.5	1.02	4.9	0.732	0.994	0.834	1.151	2.0	2.0
45367	70	1	4735.517375	4380.546466			year0708	8	61	2	1	1.0	4.0	1.08				2.0													46.0	1.0	1.0	2.0	2.0	2.0	2.0	2.0	8.1	85.0	9.5294117647	0.52	4.0	0.791	0.888	0.665	1.009	2.0	2.0
45804	67	1	21816.878217	20894.839732			year0708	8	80	1	3	3.0	1.0	3.29	2.0			2.0					120.0	5.0					60.0	7.0	80.0	1.0	1.0	2.0	2.0	2.0	2.0	2.0	12.4	19.0	65.263157895	0.62	2.8	0.769	0.991	0.905	1.088	2.0	2.0
45826	67	1	22734.411364	22473.386018			year0708	8	62	2	3	4.0	1.0	1.49	1.0	1.0	2.0	2.0					120.0	7.0	180.0	7.0			120.0	6.0	60.0	1.0	1.0	2.0	1.0	1.0	1.0	2.0	2.1	33.0	6.3636363636	0.72	6.9	0.685	0.876	0.687	1.039	2.0	2.0
45839	60	1	19985.428309	20129.382985			year0708	8	44	2	3	3.0	1.0	1.23	2.0	2.0	3.0	1.0	1.0				240.0	5.0	120.0	5.0					32.0	1.0	1.0	2.0	2.0	2.0	2.0	2.0	9.3	87.0	10.689655172	0.72	3.2	0.734	0.839	0.611	1.045	2.0	2.0
46037	72	1	15643.799468	12040.762077			year0708	8	69	1	2	2.0	5.0	0.8	1.0	0.0		1.0	3.0												27.0	1.0	1.0	2.0	2.0	2.0	2.0	1.0	79.7	197.0	40.456852792	0.92	3.7					1.0	2.0
46140	64	2	8698.10204	8859.280057			year0708	8	73	1	3	4.0	1.0	1.14	1.0	2.0	2.0	1.0	3.0												50.0	1.0	1.0	2.0	2.0	2.0	1.0	2.0	26.3	56.0	46.964285714	1.07	6.1	0.652	0.787	0.551	0.952	2.0	1.0
46221	59	2	25217.676216	24155.229924			year0708	8	55	1	3	3.0	6.0	1.19	2.0	0.0		1.0	1.0				60.0	7.0							27.0	1.0	1.0	2.0	2.0	2.0	2.0	2.0	25.2	80.0	31.5	0.88	6.1					2.0	1.0
46238	59	2	30103.002808	29941.786071			year0708	8	56	2	3	1.0	2.0	0.66	2.0	0.0		1.0	1.0												46.0	1.0	1.0	2.0	2.0	2.0	2.0	2.0	4.7	15.0	31.333333333	0.48	3.5	0.486	0.536	0.39	0.648	2.0	2.0
46477	61	1	68146.555564	54622.648444			year0708	8	68	1	3	4.0	2.0	2.32	1.0	2.0	3.0	1.0	3.0										10.0	3.0	27.0	1.0	1.0	1.0	2.0	2.0	2.0	2.0	156.1	49.0	318.57142857	2.12	9.8	0.584	0.924	0.714	1.079	2.0	2.0
46486	72	1	23635.242322	21526.509275			year0708	8	49	1	2	4.0	5.0	4.6	1.0	2.0	1.0	1.0	3.0						30.0	3.0	180.0	1.0	60.0	3.0	48.0	1.0	1.0	2.0	2.0	2.0	2.0	2.0	11.2	242.0	4.6280991736	1.02	4.9	0.945	1.131	0.878	1.283	2.0	2.0
46528	67	1	29027.01756	28153.114415			year0708	8	76	1	3	4.0	1.0	2.78	1.0	5.0	2.0	1.0	3.0				120.0	3.0			10.0	1.0	60.0	7.0	65.0	1.0	1.0	1.0	1.0	2.0	2.0	2.0				1.32	7.0	0.755	0.974	0.732	1.177	2.0	2.0
46781	65	2	18180.571898	17997.440423			year0708	8	71	2	4	2.0	1.0	1.42	1.0	0.0		2.0													60.0	1.0	1.0	1.0	2.0	2.0	2.0	2.0	2.9	76.0	3.8157894737	1.16	6.7	0.83	0.857	0.621	1.021	2.0	2.0
46819	66	1	16765.477336	16965.190773			year0708	8	58	2	1	1.0	4.0	0.71	2.0			2.0													50.0	1.0	1.0	2.0	2.0	2.0	2.0	2.0	3.8	45.0	8.4444444444	0.52	3.2					2.0	2.0
46851	61	2	15341.964472	15524.720762			year0708	8	54	2	2	1.0	6.0		2.0			1.0	3.0				90.0	5.0							25.0	1.0	1.0	2.0	2.0	2.0	2.0	2.0	6.0	89.0	6.7415730337	0.48	6.5	0.628	0.824	0.62	1.004	1.0	1.0
46906	71	1	15708.136365	15232.987003			year0708	8	52	1	1	4.0	1.0	5.0	1.0	3.0	1.0	1.0	1.0								60.0	4.0	45.0	4.0	44.0	1.0	1.0	2.0	2.0	2.0	2.0	2.0	4.3	176.0	2.4431818182	1.22	6.1					2.0	2.0
46907	61	2	15296.670197	14772.347456			year0708	8	58	1	2	1.0	5.0	0.75	1.0	1.0	2.0	1.0	1.0						360.0	7.0					31.0	1.0	1.0	1.0	2.0	2.0	1.0	2.0	16.9	275.0	6.1454545455	0.84	5.3	0.874	1.08	0.906	1.263	2.0	2.0
46909	64	2	79807.191505	81571.68296			year0708	8	68	1	3	4.0	1.0	4.86	1.0	0.0		1.0	3.0				60.0	7.0					45.0	5.0	55.0	1.0	1.0	2.0	1.0	1.0	1.0	2.0	5.5	72.0	7.6388888889	0.85	4.6	0.806	1.012	0.77	1.181	2.0	2.0
46936	62	1	6658.176784	6468.351302			year0708	8	75	1	2	3.0	1.0	5.0	1.0	2.0	1.0	2.0					30.0	5.0	30.0	3.0	15.0	7.0			75.0	1.0	1.0	2.0	2.0	2.0	2.0	2.0	15.1	135.0	11.185185185	0.72	4.9	0.793	1.096	0.834	1.376	2.0	2.0
46950	73	2	7378.688705	7011.886086			year0708	8	74	2	2	1.0	5.0	0.61	1.0	0.0		2.0													73.0	1.0	1.0	2.0	2.0	2.0	2.0	2.0	39.6	95.0	41.684210526		4.8					2.0	2.0
46985	64	2	25767.312701	24472.842039			year0708	8	49	1	4	2.0	1.0	0.71	1.0	7.0	1.0	1.0	1.0												38.0	1.0	1.0	2.0	2.0	2.0	1.0	1.0				0.73	6.9	1.014	1.006	0.716	1.174	2.0	2.0
47010	62	2	6353.235827	5134.086588			year0708	8	62	2	2	3.0	1.0		2.0	0.0		2.0													62.0	1.0	1.0	2.0	1.0	1.0	2.0	1.0	29.7	104.0	28.557692308	0.7	3.6	0.66	0.753	0.586	0.895	2.0	1.0
47055	68	2	34699.461322	34642.82596			year0708	8	70	2	3	4.0	1.0	5.0	1.0	2.0	3.0	2.0											90.0	3.0	60.0	1.0	1.0	2.0	2.0	2.0	2.0	2.0	2.8	83.0	3.3734939759	0.79	5.3	0.956	1.05	0.824	1.208	2.0	2.0
47068	62	2	10179.587523	10072.409806			year0708	8	62	2	4	2.0	2.0	1.15	1.0	1.0	1.0	2.0													57.0	1.0	1.0	2.0	1.0	2.0	2.0	2.0	1964.0	71.0	2766.1971831	7.8	3.6	0.637	0.721	0.564	0.836	2.0	2.0
47070	66	2	16215.918493	15412.602029			year0708	8	80	2	4	4.0	3.0	1.14	2.0	0.0		2.0													60.0	1.0	1.0	2.0	2.0	2.0	2.0	2.0	11.7	82.0	14.268292683	1.1	7.5	0.809	0.917	0.709	1.084	2.0	2.0
47109	71	2	7221.43496	7338.014307			year0708	8	63	1	4	2.0	3.0	0.77	1.0	0.0		1.0	1.0										10.0	4.0	43.0	1.0	1.0	2.0	2.0	2.0	2.0	1.0	5.2	91.0	5.7142857143	0.81	3.6					2.0	2.0
47186	68	1	11266.810536	11011.910495			year0708	8	60	2	4	5.0	1.0	2.18	1.0	0.0		1.0	1.0												55.0	1.0	1.0	2.0	2.0	2.0	2.0	2.0	21.2	93.0	22.795698925	1.02	4.5	0.568	0.614	0.377	0.77	2.0	2.0
47203	74	1	10569.384187	9369.943317			year0708	8	73	1	4	5.0	1.0	4.29	1.0	2.0	2.0	2.0											300.0	3.0	42.0	1.0	1.0	2.0	2.0	2.0	2.0	2.0	60.1	80.0	75.125	2.16	9.3	0.841	1.061	0.842	1.252	2.0	2.0
47210	67	1	15069.563043	11887.833554			year0708	8	80	2	4	5.0	2.0	1.46	2.0	0.0		1.0	3.0												75.0	1.0	1.0	1.0	2.0	2.0	1.0	2.0	9030.0	106.0	8518.8679245	2.52	11.5	0.708	0.826	0.535	1.012	2.0	2.0
47233	72	2	5101.779274	5164.551295			year0708	8	61	2	1	1.0	1.0	0.65	2.0			2.0							30.0	1.0					40.0	1.0	1.0	2.0	2.0	2.0	2.0	2.0	16.2	68.0	23.823529412	0.56	4.8	0.668	0.753	0.558	0.913	2.0	2.0
47254	63	2	105297.59488	94535.825282			year0708	8	51	1	3	3.0	1.0	2.84	2.0	0.0		1.0	3.0				120.0	2.0							14.0	1.0	1.0	2.0	2.0	2.0	2.0	2.0	9.5	122.0	7.7868852459	1.35	10.9	0.858	1.077	0.779	1.329	2.0	2.0
47335	59	2	11060.89768	11265.858895			year0708	8	76	1	3	1.0	1.0	0.94	1.0	0.0		1.0	1.0										15.0	7.0	72.0	1.0	1.0	2.0	2.0	2.0	2.0	2.0	12.7	117.0	10.854700855	2.57	5.7	0.814	0.978	0.717	1.171	2.0	2.0
47522	65	2	34700.179649	32161.608605			year0708	8	58	1	4	4.0	1.0	5.0	1.0	5.0	1.0	1.0	3.0				45.0	5.0							45.0	1.0	1.0	2.0	2.0	2.0	2.0	2.0	4.9	114.0	4.298245614	0.92	6.2	0.918	1.056	0.859	1.202	2.0	2.0
47551	69	2	8628.595523	8434.921462			year0708	8	72	1	4	2.0	3.0	1.3	1.0	7.0	1.0	1.0	1.0						60.0	4.0					68.0	1.0	1.0	2.0	2.0	2.0	2.0	2.0	22.4	274.0	8.1751824818	0.94	6.1	0.723	0.853	0.665	1.008	2.0	2.0
47620	73	1	6986.173518	6638.883255			year0708	8	71	2	1	1.0	1.0	0.87	2.0			2.0													41.0	1.0	1.0	2.0	2.0	2.0	2.0	2.0	8.8	131.0	6.7175572519	0.52	3.6					1.0	2.0
47621	64	2	12079.041621	11904.698424			year0708	8	58	2	1	2.0	3.0	1.62	1.0	1.0	1.0	1.0	3.0						40.0	2.0			20.0	2.0	57.0	1.0	1.0	2.0	2.0	2.0	2.0	2.0	66.3	185.0	35.837837838	0.66	5.4	0.984	1.117	0.781	1.34	2.0	2.0
47668	65	2	17984.419559	16672.194178			year0708	8	68	2	4	2.0	3.0	1.15	2.0	0.0		2.0					30.0	5.0							68.0	1.0	1.0	2.0	2.0	2.0	2.0	2.0	5.5	90.0	6.1111111111	0.92	4.8	0.79	0.911	0.605	1.122	2.0	2.0
47677	64	2	23112.68042	21711.859865			year0708	8	57	2	4	2.0	4.0	0.57	1.0	1.0	3.0	2.0													40.0	1.0	1.0	2.0	2.0	2.0	2.0	2.0	17.6	286.0	6.1538461538	0.85	5.8	0.788	0.849	0.615	1.006	2.0	2.0
47778	62	2	22959.734443	21709.858265			year0708	8	67	2	3	2.0	1.0	1.0	2.0	0.0		1.0	1.0												54.0	1.0	1.0	2.0	1.0	2.0	1.0	2.0	75.2	98.0	76.734693878	0.77	4.8	0.65	0.692	0.472	0.836	2.0	2.0
47821	62	1	7434.598199	6340.396598			year0708	8	80	2	2	1.0	1.0		2.0			2.0							60.0	4.0					55.0	1.0	1.0	2.0	2.0	2.0	1.0	2.0	548.5	40.0	1371.25	0.92	6.2	0.462	0.512	0.347	0.631	2.0	2.0
47911	65	2	16378.053521	16672.194178			year0708	8	61	2	4	3.0	1.0	5.0	2.0			2.0											60.0	2.0	55.0	1.0	1.0	2.0	2.0	2.0	2.0	2.0	83.5	136.0	61.397058824	0.87	6.1					2.0	2.0
47938	59	2	35386.116525	32252.664246			year0708	8	40	1	3	1.0	4.0	0.86	2.0	1.0	3.0	1.0	1.0				60.0	2.0							25.0	1.0	1.0	2.0	2.0	2.0	2.0	2.0	1.2	34.0	3.5294117647	0.68	4.8	0.762	0.816	0.578	0.988	2.0	2.0
48051	62	2	27326.122552	27331.320774			year0708	8	46	1	3	2.0	5.0	1.15	1.0	0.0		2.0													46.0	1.0	1.0	2.0	2.0	1.0	2.0	2.0	34.4	119.0	28.907563025	0.86	7.2	1.214	1.054	0.795	1.159	2.0	2.0
48054	68	1	28439.534007	28558.830985			year0708	8	45	2	4	5.0	4.0	4.96	2.0			2.0													5.0	1.0	1.0	2.0	2.0	2.0	2.0	2.0	8.3	118.0	7.0338983051	0.62	6.3	0.937	1.061	0.826	1.239	2.0	2.0
48159	65	1	6508.245058	6350.039051			year0708	8	61	1	4	4.0	3.0	2.35	1.0	2.0	1.0	1.0	2.0				30.0	2.0			30.0	1.0	30.0	1.0	55.0	1.0	1.0	1.0	1.0	2.0	1.0	2.0	485.0	259.0	187.25868726	2.82	11.2	0.604	0.78	0.598	0.962	2.0	2.0
48365	66	1	16765.477336	16965.190773			year0708	8	53	2	1	1.0	1.0	1.83	1.0	0.0		1.0	3.0		60.0	5.0	30.0	5.0	10.0	5.0					25.0	1.0	1.0	2.0	1.0	2.0	2.0	2.0	10.9	85.0	12.823529412	0.52	5.6					2.0	2.0
48497	63	1	81436.644062	82023.230723			year0708	8	45	2	3	5.0	1.0	5.0	1.0	1.0	1.0	2.0											20.0	3.0	28.0	1.0	1.0	2.0	2.0	2.0	2.0	2.0	7.6	51.0	14.901960784	0.62	5.3	0.839	0.889	0.591	1.044	2.0	2.0
48826	60	2	16070.242911	13936.381316			year0708	8	71	1	3	3.0	1.0	2.14	1.0	1.0	1.0	1.0	3.0				60.0	1.0	60.0	5.0			120.0	7.0	61.0	1.0	1.0	2.0	2.0	2.0	2.0	2.0	4.7	106.0	4.4339622642	1.18	5.8	0.86	1.029	0.793	1.196	2.0	2.0
48858	69	2	32777.623758	23999.138713			year0708	8	80	2	5	4.0	2.0	1.38				2.0													80.0	1.0	1.0	2.0	2.0	2.0	2.0	2.0	200.9	62.0	324.03225806	0.73	5.8	0.738	0.87	0.691	1.027	2.0	2.0
48859	65	2	9780.42001	9938.910884			year0708	8	65	1	4	2.0	1.0	1.42	1.0	1.0	3.0	1.0	3.0												62.0	1.0	1.0	2.0	2.0	2.0	2.0	2.0	2.8	162.0	1.7283950617	1.32	6.9	1.025	1.259	0.914	1.489	2.0	2.0
48948	70	1	46363.679853	45831.354851			year0708	8	64	2	3	4.0	3.0	5.0	1.0	5.0	1.0	1.0	3.0												57.0	1.0	1.0	2.0	2.0	2.0	2.0	2.0	8.7	88.0	9.8863636364	1.02	4.8	0.75	0.712	0.476	0.826	2.0	2.0
48949	67	1	25217.676216	24155.229924			year0708	8	51	1	3	4.0	1.0	1.42	1.0	0.0		1.0	1.0												41.0	1.0	1.0	2.0	2.0	2.0	2.0	2.0	33.9	77.0	44.025974026	0.81	6.5	1.024	1.165	0.9	1.356	2.0	1.0
48979	60	2	22963.497243	22782.557363			year0708	8	33	1	3	2.0	5.0	1.19	1.0	2.0	2.0	1.0	1.0		300.0	7.0	480.0	7.0					30.0	3.0	15.0	1.0	1.0	2.0	2.0	2.0	2.0	2.0	5.9	120.0	4.9166666667	0.69	5.1	0.854	1.04	0.744	1.283	2.0	2.0
49180	64	1	88814.136461	88652.04238			year0708	8	52	1	3	3.0	3.0	1.14	1.0	2.0	1.0	1.0	1.0				120.0	5.0					120.0	2.0	45.0	1.0	1.0	2.0	2.0	2.0	2.0	2.0	4.7	104.0	4.5192307692	1.05	5.2	0.714	0.977	0.682	1.231	2.0	1.0
49181	62	2	11411.209224	11088.048413			year0708	8	80	1	3	1.0	1.0	1.0	1.0	0.0		1.0	1.0												72.0	1.0	1.0	2.0	2.0	2.0	2.0	2.0	37.4	160.0	23.375	0.77	4.3	0.466	0.632	0.502	0.736	2.0	2.0
49208	61	1	28306.975977	28425.716906			year0708	8	41	2	4	4.0	4.0	1.61	1.0	1.0	2.0	1.0	1.0												16.0	1.0	1.0	2.0	2.0	2.0	2.0	1.0	22.4	374.0	5.9893048128	0.92	3.0					2.0	2.0
49222	69	2	65251.67153	65721.678129			year0708	8	45	2	5	2.0	6.0	0.78	1.0	3.0	1.0	1.0	1.0								25.0	4.0			32.0	1.0	1.0	2.0		2.0	1.0		5.6	80.0	7.0	0.92	6.0	0.693	0.729	0.546	0.844	1.0	1.0
49230	66	1	21369.590245	21624.148718			year0708	8	49	2	2	1.0	1.0	0.4	1.0	0.0		2.0													48.0	1.0	1.0	2.0	2.0	2.0	2.0	2.0	20.4	89.0	22.921348315	0.42	3.6	0.955	1.021	0.694	1.247	2.0	2.0
49393	65	2	38325.910723	38539.486192			year0708	8	49	1	4	4.0	3.0	1.42	1.0	4.0	1.0	1.0	1.0												14.0	1.0	1.0	1.0	2.0	2.0	2.0	2.0	6.0	108.0	5.5555555556	1.26	4.3	0.773	0.921	0.659	1.082	2.0	2.0
49552	67	2	49341.586072	39806.315534			year0708	8	71	2	3	4.0	3.0	1.83	1.0	0.0		1.0	2.0												70.0	1.0	1.0	2.0	2.0	2.0	2.0	2.0	5.6	119.0	4.7058823529	0.91	3.5	0.656	0.751	0.484	0.981	2.0	2.0
49575	67	1	68849.238857	65548.544014			year0708	8	35	1	3	3.0	1.0	3.87	1.0	1.0	2.0	2.0			360.0	3.0	360.0	5.0	360.0	7.0					25.0	1.0	1.0	2.0	2.0	2.0	2.0	2.0	6.4	141.0	4.5390070922	1.12	11.0	0.91	1.035	0.753	1.227	2.0	2.0
49621	74	2	16813.09072	16647.413315			year0708	8	28	2	1	4.0	1.0		1.0	3.0	2.0	2.0											120.0	5.0	12.0	1.0	1.0	2.0	2.0	2.0	2.0	2.0	2.2	48.0	4.5833333333	0.75	6.0	0.864	0.916	0.698	1.065	2.0	2.0
49626	62	2	27733.238375	27933.000385			year0708	8	40	2	3	4.0	6.0	0.35	1.0	2.0	1.0	1.0	1.0		240.0	5.0	120.0	5.0							18.0	1.0	1.0	2.0	2.0	2.0	2.0	2.0	20.3	68.0	29.852941176	0.7	6.3	0.821	0.877	0.703	0.995	2.0	1.0
49733	61	1	38832.151732	36501.161996			year0708	8	30	2	3	4.0	5.0	0.34	1.0	1.0	1.0	2.0			120.0	3.0	120.0	3.0					60.0	4.0	28.0	1.0	1.0	2.0	2.0	2.0	2.0	2.0	8.6	124.0	6.935483871	0.62	4.9	1.092	1.156	0.866	1.326	2.0	2.0
49838	65	2	18729.940765	18454.554829			year0708	8	54	2	1	3.0	6.0	1.84	2.0	1.0	1.0	1.0	3.0				480.0	6.0					10.0	4.0	35.0	1.0	1.0	2.0	2.0	2.0	2.0	2.0	10.5	201.0	5.223880597	0.66	7.0	0.832	0.971	0.783	1.138	2.0	2.0
49879	64	2	24126.086061	22038.570277			year0708	8	58	1	3	4.0	1.0	1.29	1.0	1.0	3.0	1.0	3.0		120.0	5.0	60.0	1.0							30.0	1.0	1.0	2.0	2.0	2.0	2.0	2.0	11.5	152.0	7.5657894737	0.76	6.2	0.718	0.846	0.656	0.974	2.0	2.0
49890	61	1	23641.84273	23741.014551			year0708	8	54	2	4	2.0	3.0	0.0	2.0	0.0		2.0													30.0	1.0	1.0	2.0	2.0	2.0	2.0	2.0	11.1	102.0	10.882352941	0.72	5.0					2.0	2.0
49912	64	1	12705.871344	11018.742466			year0708	8	75	1	3	3.0	1.0	2.14	1.0	0.0		1.0	3.0								10.0	4.0	45.0	3.0	15.0	1.0	1.0	1.0	1.0	2.0	1.0	1.0	53.5	129.0	41.472868217	2.16	5.0	0.91	1.144	0.953	1.294	2.0	2.0
49981	66	1	42118.893027	38735.204107			year0708	8	38	1	1	5.0	1.0	3.2	1.0	2.0	2.0	2.0			120.0	6.0	120.0	6.0			60.0	1.0	60.0	1.0	38.0	1.0	1.0	2.0	2.0	2.0	2.0	2.0	6.3	131.0	4.8091603053	1.12	8.3	0.963	1.259	0.879	1.523	2.0	1.0
50101	61	1	9065.727967	8384.649228			year0708	8	72	1	3	3.0	5.0	1.47	1.0	7.0	1.0	1.0	3.0				180.0	2.0							10.0	1.0	1.0	2.0	2.0	2.0	2.0	1.0	9.9	142.0	6.9718309859	1.02	5.2	0.827	1.072	0.844	1.285	2.0	2.0
50278	68	1	11899.831492	11630.61			year0708	8	63	2	4	4.0	1.0	2.19	2.0	3.0	3.0	1.0	3.0		120.0	1.0									57.0	1.0	1.0	2.0	2.0	2.0	2.0	2.0	3.8	127.0	2.9921259843	0.92	9.0					2.0	2.0
50364	63	1	27569.127532	25898.209239			year0708	8	46	2	4	4.0	5.0	0.62	1.0	10.0	3.0	1.0	1.0						30.0	7.0					16.0	1.0	1.0	1.0	2.0	1.0	1.0	1.0	61.3	105.0	58.380952381	0.72	4.0	0.989	1.134	0.887	1.375	2.0	2.0
50381	71	2	32562.234593	30810.33824			year0708	8	50	2	3	2.0	4.0	1.54	1.0	0.0		2.0					120.0	1.0							38.0	1.0	1.0	1.0	2.0	2.0	2.0	2.0	39.6	112.0	35.357142857		3.6	0.705	0.74	0.551	0.849	2.0	2.0
50429	67	1	20759.1468	20152.545359			year0708	8	63	1	3	2.0	1.0	0.9	1.0	0.0		1.0	3.0				180.0	5.0							53.0	1.0	1.0	2.0	2.0	2.0	2.0	2.0	2.4	20.0	12.0	0.82	5.7	0.852	0.944	0.632	1.145	2.0	2.0
50537	72	1	15674.110768	14761.389595			year0708	8	80	1	2	5.0	2.0	1.23	1.0	3.0	3.0	1.0	3.0												50.0	1.0	1.0	2.0	1.0	1.0	1.0	2.0	7.7	109.0	7.0642201835	1.32	5.4	0.53	0.724	0.527	0.89	2.0	1.0
50551	60	1	29506.019829	30052.773793			year0708	8	76	1	3	3.0	1.0	3.65	1.0	4.0	3.0	1.0	3.0				240.0	6.0							46.0	1.0	1.0	2.0	2.0	2.0	2.0	2.0	82.0	85.0	96.470588235	1.02	5.5	0.665	0.895	0.787	1.016	2.0	1.0
50556	64	1	19812.643024	19637.946875			year0708	8	59	1	4	3.0	3.0	2.45	1.0	1.0	1.0	2.0							30.0	4.0					54.0	1.0	1.0	1.0	1.0	2.0	1.0	2.0	6.6	186.0	3.5483870968	1.42	7.4	0.893	1.032	0.68	1.331	2.0	2.0
50697	64	1	25475.161164	23944.204864			year0708	8	35	2	4	5.0	5.0	2.64	1.0	6.0	3.0	2.0											30.0	3.0	31.0	1.0	1.0	2.0	2.0	2.0	2.0	2.0	9.4	214.0	4.3925233645	0.72	5.5	1.02	1.041	0.812	1.159	2.0	2.0
50740	69	1	41946.183416	42969.403729			year0708	8	76	2	3	3.0	1.0	3.14	1.0	0.0		1.0	3.0												74.0	1.0	1.0	2.0	2.0	2.0	2.0	2.0	8.5	131.0	6.4885496183	0.82	4.0	0.641	0.753	0.554	0.924	2.0	2.0
50878	62	2	11404.665373	11540.519835			year0708	8	52	2	2	4.0	3.0	1.06	2.0	0.0		2.0			120.0	3.0	120.0	3.0							46.0	1.0	1.0	2.0	2.0	2.0	2.0	2.0	7.3	93.0	7.8494623656	0.66	5.5	0.733	0.819	0.559	1.014	2.0	2.0
51098	71	2	7614.700675	6274.257222			year0708	8	60	2	1	4.0	1.0	5.0	1.0	2.0	1.0	1.0	3.0						40.0	7.0					56.0	1.0	1.0	2.0	2.0	2.0	2.0	2.0	0.9	22.0	4.0909090909	0.76	6.3	0.743	0.937	0.694	1.142	2.0	2.0
51100	64	2	11372.417208	11238.220717			year0708	8	76	2	4	2.0	3.0		2.0	0.0		2.0													36.0	1.0	1.0	2.0	2.0	2.0	2.0	2.0	5.0	58.0	8.6206896552	0.86	4.3	0.648	0.771	0.628	0.909	2.0	2.0
51213	68	1	7025.350187	7126.738729			year0708	8	64	1	4	1.0	4.0	1.69	2.0	4.0	3.0	1.0	1.0												52.0	1.0	1.0	2.0	2.0	2.0	2.0	1.0	14.0	178.0	7.8651685393	1.42	5.8	0.959	1.159	0.841	1.373	2.0	2.0
51356	61	2	83611.800559	83459.201226			year0708	8	52	1	3	4.0	4.0	3.37	1.0	2.0	1.0	2.0									120.0	2.0			40.0	1.0	1.0	2.0	2.0	2.0	2.0	2.0	8.9	250.0	3.56	0.87	8.0	0.85	1.121	0.848	1.357	2.0	2.0
51379	63	1	21422.074519	20345.89528			year0708	8	56	1	4	4.0	3.0	5.0	1.0	7.0	1.0	1.0	3.0								45.0	4.0			54.0	1.0	1.0	2.0	2.0	2.0	2.0	2.0	6.2	123.0	5.0406504065	0.92	6.9	0.921	1.044	0.763	1.234	2.0	2.0
51428	66	2	29298.479942	28007.974423			year0708	8	50	1	3	1.0	3.0	0.53	1.0	6.0	3.0	1.0	1.0												42.0	1.0	1.0	2.0	2.0	2.0	1.0	2.0	24.1	170.0	14.176470588	0.71	6.1	0.905	1.084	0.853	1.249	2.0	2.0
51430	59	2	18941.795475	19360.587762			year0708	8	63	1	3	1.0	1.0	1.07	1.0	0.0		2.0							30.0	6.0					45.0	1.0	1.0	2.0	1.0	2.0	1.0	2.0	15.6	216.0	7.2222222222	0.93	5.5	0.741	0.849	0.587	1.031	2.0	2.0
51434	62	1	10354.790046	10478.138202			year0708	8	52	2	2	3.0	5.0	3.29	1.0	0.0		1.0	1.0						60.0	7.0					50.0	1.0	1.0	2.0	2.0	2.0	2.0	2.0	149.0	17.0	876.47058824	0.52	4.3					2.0	2.0
51472	66	1	17312.522839	16143.008083			year0708	8	50	1	1	4.0	1.0	0.64	1.0	0.0		1.0	3.0		360.0	6.0	300.0	6.0			60.0	3.0			33.0	1.0	1.0	2.0	2.0	2.0	2.0	2.0	3.1	102.0	3.0392156863	1.02	7.8	1.083	1.388	1.109	1.612	2.0	2.0
51487	69	2	6495.128651	5640.184984			year0708	8	70	2	1	1.0	1.0		2.0	0.0		2.0													67.0	1.0	1.0	2.0	2.0	2.0	2.0	2.0	1.8	67.0	2.6865671642	0.83	8.1	0.666	0.88	0.53	1.111	2.0	2.0
51493	69	2	5050.760668	4957.207238			year0708	8	62	1	1	5.0	3.0	5.0	1.0	2.0	3.0	1.0	3.0						60.0	7.0					40.0	1.0	1.0	2.0	2.0	2.0	2.0	2.0	1.9	30.0	6.3333333333	0.68	5.5	0.849	1.123	0.885	1.341	2.0	2.0
51500	59	1	27343.591798	26854.478617			year0708	8	46	2	4	4.0	3.0	2.45	1.0	1.0	3.0	2.0					360.0	5.0							40.0	1.0	1.0	2.0	2.0	2.0	2.0	2.0	8.2	195.0	4.2051282051	0.72	4.5	1.096	1.179	0.92	1.364	2.0	2.0
51576	66	1	17312.522839	16143.008083			year0708	8	51	1	1	1.0	1.0	2.04	1.0	2.0	3.0	1.0	1.0												40.0	1.0	1.0	2.0	2.0	2.0	2.0	2.0	4.7	114.0	4.1228070175	1.02	3.8	1.14	1.353	1.063	1.571	2.0	2.0
51680	79	1	18341.269681	17546.494612			year0910	10	60	2	4	4.0	5.0	2.59	1.0	1.0	2.0	1.0	2.0		20.0	4.0	60.0	5.0	45.0	3.0			120.0	2.0	55.0	1.0	1.0	2.0	2.0	2.0	2.0	2.0			1.86	1.02	5.9	0.782	0.957	0.69	1.149	2.0	2.0
51687	82	2	42248.55886	42345.176573			year0910	10	78	1	3	5.0	1.0	5.0	1.0	5.0	1.0	1.0	3.0				60.0	2.0					60.0	5.0	65.0	1.0	1.0	2.0	2.0	2.0	2.0	2.0			11.97	0.95	5.0	0.638	0.796	0.688	0.901	1.0	1.0
51856	77	2	5117.331663	5133.483175			year0910	10	61	2	2	2.0	2.0	5.0	1.0	2.0	1.0	1.0	1.0				120.0	1.0					15.0	3.0	45.0	1.0	1.0	2.0	2.0	2.0	2.0	2.0			19.88	0.58	3.4	0.711	0.685	0.527	0.767	2.0	2.0
51863	75	2	14043.052734	14145.278859			year0910	10	76	2	4	4.0	3.0	1.24	2.0			1.0	3.0												25.0	1.0	1.0	2.0	2.0	2.0	2.0	2.0			13.16	1.09	6.6					2.0	2.0
51948	87	2	16506.675982	16310.327934			year0910	10	70	2	4	2.0	2.0	1.37	2.0	0.0		2.0			180.0	5.0	180.0	3.0							64.0	1.0	1.0	2.0	2.0	2.0	2.0	2.0			8.28	0.88	4.1	0.836	0.936	0.74	1.08	2.0	2.0
52107	82	2	36481.199046	35750.097398			year0910	10	48	2	4	2.0	6.0	0.0	1.0	1.0	1.0	1.0	2.0		30.0	2.0	120.0	2.0							46.0	1.0	1.0	2.0	2.0	2.0	2.0	2.0			2.54	0.63	5.0	0.725	0.901	0.684	1.096	2.0	2.0
52130	80	2	76211.655508	72601.445182			year0910	10	30	2	3	3.0	3.0	1.39	1.0	6.0	3.0	1.0	1.0												19.0	1.0	1.0	2.0	2.0	2.0	2.0	2.0			18.67	1.14	6.2	0.939	1.165	0.895	1.359	2.0	2.0
52217	86	2	71535.396711	71310.683729			year0910	10	48	2	5	4.0	1.0		1.0	5.0	3.0	2.0			120.0	4.0	60.0	4.0							16.0	1.0	1.0	2.0	2.0	2.0	2.0	2.0			23.8	0.66	4.5	0.98	1.148	0.937	1.334	2.0	1.0
52274	77	1	63360.142345	62144.081347			year0910	10	33	2	3	3.0	1.0	3.22	2.0	0.0		2.0													28.0	1.0	1.0	2.0	2.0	2.0	2.0	2.0			3.96	0.8	5.7	0.811	0.963	0.657	1.207	2.0	2.0
52339	88	1	17219.709674	16544.83436			year0910	10	65	2	4	4.0	1.0		1.0	5.0	3.0	1.0	3.0										120.0	3.0	55.0	1.0	1.0	2.0	2.0	2.0	2.0	2.0			14.46	0.77	4.9	0.61	0.778	0.666	0.887	2.0	2.0
52361	86	2	17065.069489	17072.852208			year0910	10	36	2	1	1.0	1.0	0.5	2.0			2.0							60.0	7.0					27.0	1.0	1.0	2.0	2.0	2.0	2.0	2.0			4.08	0.57	5.0	0.71	0.76	0.571	0.874	2.0	2.0
52457	82	2	21672.803148	21395.575772			year0910	10	36	1	3	4.0	1.0	0.93	2.0			2.0					90.0	2.0							13.0	1.0	1.0	2.0	2.0	2.0	2.0	2.0			6.58	0.91	5.7	0.936	1.079	0.812	1.293	2.0	2.0
52494	85	2	38087.107887	37776.812151			year0910	10	78	2	3	5.0	1.0	4.12	1.0	6.0	3.0	1.0	3.0										60.0	7.0	74.0	1.0	1.0	2.0	2.0	2.0	2.0	2.0			152.35	1.42	5.3	0.675	0.864	0.653	1.082	2.0	2.0
52524	81	2	104215.60429	105915.14943			year0910	10	54	2	3	5.0	1.0	5.0	1.0	5.0	1.0	1.0	3.0												45.0	1.0	1.0	2.0	2.0	2.0	2.0	2.0			25.73	0.77	5.8	0.847	0.928	0.723	1.096	1.0	1.0
52579	75	1	8567.6299	8526.025409			year0910	10	69	2	1	5.0	1.0	2.75	2.0	0.0		1.0	3.0												13.0	1.0	1.0	2.0	2.0	2.0	2.0	2.0			16.67	1.5	5.0					2.0	2.0
52597	88	1	4856.73745	4577.184426			year0910	10	69	2	1	1.0	2.0		2.0			2.0													55.0	1.0	1.0	2.0	2.0	2.0	2.0	2.0			31.67	0.5	3.9					2.0	2.0
52690	85	2	13081.942284	12257.2502			year0910	10	58	2	1	4.0	1.0	5.0	1.0	15.0	2.0	1.0	3.0										90.0	3.0	52.0	1.0	1.0	2.0	2.0	2.0	2.0	2.0			6.88	0.95	5.6	0.806	0.917	0.663	1.089	2.0	2.0
52718	79	1	86660.328515	87147.760876			year0910	10	52	1	3	4.0	6.0	3.6	2.0	3.0	3.0	2.0											90.0	2.0	35.0	1.0	1.0	2.0	2.0	2.0	1.0	2.0			8.95	0.88	7.3	0.87	0.986	0.786	1.153	2.0	2.0
52739	77	1	37058.064768	36056.463368			year0910	10	71	2	3	5.0	1.0	2.27	2.0			2.0					120.0	7.0	30.0	6.0					31.0	1.0	1.0	2.0	2.0	2.0	2.0	2.0			4.8	0.83	7.1	0.799	0.997	0.746	1.203	2.0	2.0
52902	86	3	5184.204509	5033.757043			year0910	10	61	2	1	3.0	1.0					2.0											60.0	2.0	58.0	1.0	1.0	2.0	2.0	2.0	2.0	2.0			18.49	0.5	3.7					2.0	2.0
52967	89	1	16166.921417	14833.433607			year0910	10	61	1	3	1.0	3.0	1.06	1.0	7.0	1.0	1.0	1.0				180.0	7.0	240.0	7.0	60.0	3.0	120.0	7.0	59.0	1.0	1.0	2.0	2.0	2.0	2.0	2.0			23.1	0.9	4.2	0.785	0.97	0.736	1.17	2.0	2.0
53328	75	2	27004.324803	27005.240854			year0910	10	53	1	4	1.0	2.0		1.0	4.0	2.0	1.0	2.0		60.0	1.0	120.0	7.0	15.0	4.0					29.0	1.0	1.0	2.0	2.0	2.0	1.0	1.0			1.87	1.0	6.2	0.884	0.918	0.677	1.083	2.0	1.0
53389	77	1	27028.404053	26641.900262			year0910	10	47	1	3	3.0	1.0	1.18	1.0	0.0		1.0	3.0		360.0	3.0	480.0	5.0							30.0	1.0	1.0	2.0	2.0	2.0	2.0	2.0			3.57	0.73	6.1	0.788	0.941	0.69	1.12	2.0	2.0
53597	88	1	21435.8242	21006.23946			year0910	10	43	2	4	4.0	1.0	1.35	1.0	2.0	3.0	2.0													40.0	1.0	1.0	2.0	2.0	2.0	2.0	2.0			4.83	0.69	4.7	1.178	1.409	1.16	1.641	2.0	2.0
53647	78	1	8527.490447	8412.929796			year0910	10	65	1	4	4.0	3.0	1.0	2.0			1.0	3.0												64.0	1.0	1.0	2.0	2.0	2.0	1.0	1.0			11.21	1.21	6.2	0.723	0.813	0.619	0.951	2.0	2.0
53701	78	1	13875.16562	13992.476231			year0910	10	63	2	4	4.0	1.0	4.08	2.0	2.0	3.0	2.0					20.0	5.0							55.0	1.0	1.0	2.0	2.0	2.0	2.0	2.0			56.06	0.73	4.6	0.918	1.13	0.923	1.333	2.0	2.0
53834	83	1	19406.750673	19548.021731			year0910	10	70	2	4	4.0	2.0	3.43	2.0	0.0		1.0	3.0												65.0	1.0	1.0	1.0	2.0	2.0	2.0	2.0			10.79		9.2					2.0	2.0
54001	78	2	18363.914422	17568.158098			year0910	10	60	2	4	4.0	1.0	1.81	2.0	1.0	3.0	1.0	3.0												40.0	1.0	1.0	2.0	2.0	2.0	2.0	2.0			1.72	0.73	5.3	0.9	0.946	0.772	1.059	2.0	1.0
54048	75	1	9357.580369	9286.357078			year0910	10	63	1	1	3.0	1.0	3.43	1.0	3.0	1.0	1.0	3.0		90.0	2.0	120.0	4.0					180.0	2.0	42.0	1.0	1.0	2.0	2.0	2.0	2.0	2.0			4.16	1.01	6.4	1.124	1.28	1.005	1.508	2.0	2.0
54060	88	1	28703.694057	27045.220356			year0910	10	47	2	4	2.0	2.0	0.96	1.0	1.0	2.0	1.0	1.0		30.0	4.0	120.0	4.0	60.0	5.0					32.0	1.0	1.0	2.0	2.0	2.0	2.0	2.0			4.53	0.81	5.5	1.141	1.232	0.946	1.391	1.0	1.0
54124	88	1	16785.174371	16704.491726			year0910	10	48	2	2	4.0	3.0		1.0	0.0		1.0	1.0												14.0	1.0	1.0	2.0	2.0	2.0	2.0	2.0			3.0	0.81	4.3	1.02	1.107	0.843	1.29	2.0	2.0
54312	85	2	14251.534831	14183.030835			year0910	10	48	2	1	1.0	4.0		1.0	1.0	2.0	2.0			30.0	1.0			30.0	1.0			60.0	1.0	40.0	1.0	1.0	2.0	2.0	2.0	2.0	2.0			14.72	0.51	2.6	0.898	1.018	0.782	1.177	2.0	2.0
54416	77	1	22498.50756	22865.412588			year0910	10	52	2	3	5.0	3.0	0.96	1.0	1.0	2.0	1.0	3.0						10.0	4.0					52.0	1.0	1.0	2.0	2.0	2.0	2.0	2.0			10.51	0.97	4.8	0.809	1.003	0.705	1.227	2.0	1.0
54509	78	2	62997.695381	63430.458764			year0910	10	60	1	3	1.0	1.0	1.37	2.0			1.0	3.0												50.0	1.0	1.0	2.0	2.0	2.0	2.0	2.0			3.8	1.04	2.5	0.915	1.099	0.791	1.347	2.0	2.0
54534	80	2	18759.085729	18399.045621			year0910	10	30	2	3	3.0	6.0	0.27				1.0	1.0						30.0	7.0					29.0	1.0	1.0	2.0	2.0	2.0	2.0	2.0			4.36	0.85	6.4	1.072	1.146	0.943	1.294	2.0	2.0
54560	80	1	35645.410956	34681.990612			year0910	10	72	2	3	1.0	1.0	2.13	2.0			2.0													60.0	1.0	1.0	2.0	2.0	2.0	2.0	2.0			5.24	1.21	6.1	0.849	1.01	0.803	1.194	2.0	2.0
54629	77	1	9040.211166	8950.331522			year0910	10	70	1	3	2.0	5.0	1.11	1.0	7.0	1.0	1.0	3.0				240.0	2.0							42.0	1.0	1.0	2.0	2.0	2.0	2.0	2.0			28.13	0.93	6.5	0.611	0.661	0.536	0.741	2.0	2.0
54738	81	2	57398.774363	57793.075894			year0910	10	67	1	3	4.0	1.0	5.0	1.0	1.0	2.0	1.0	3.0													1.0	1.0	2.0	1.0	2.0	2.0	2.0			1291.95	1.22	6.0	0.749	0.941	0.801	1.109	2.0	2.0
54923	85	1	6649.123831	6438.288512			year0910	10	60	1	1	4.0	1.0	5.0	1.0	1.0	1.0	1.0	3.0		180.0	2.0	60.0	7.0					20.0	3.0	59.0	1.0	1.0	2.0	2.0	2.0	2.0	2.0			8.45	1.06	7.3					2.0	2.0
54980	81	1	70094.328293	70859.713566			year0910	10	60	2	3	4.0	3.0	2.71	1.0	2.0	1.0	1.0	3.0										30.0	3.0	57.0	1.0	1.0	2.0	2.0	2.0	2.0	2.0			5.5	0.6	4.0	0.61	0.71	0.558	0.823	2.0	2.0
54983	82	1	22809.934212	21228.715362			year0910	10	80	1	3	2.0	1.0	1.48	1.0	0.0		1.0	3.0												50.0	1.0	1.0	2.0	2.0	2.0	2.0	1.0			25.8	2.07	6.2	0.907	1.108	0.896	1.288	2.0	2.0
55000	81	1	17939.916906	17473.061195			year0910	10	52	2	1	1.0	4.0	0.74	1.0	5.0	3.0	1.0	3.0		540.0	3.0									44.0	1.0	1.0	2.0	1.0	1.0	1.0	2.0			7.29	0.57	4.6	0.747	0.817	0.603	0.984	2.0	2.0
55018	85	2	60349.521987	60764.093713			year0910	10	67	1	3	4.0	1.0	4.12	1.0	7.0	1.0	2.0													64.0	1.0	1.0	2.0	1.0	2.0	2.0	2.0			35.58	1.01	7.2	0.773	1.06	0.791	1.269	2.0	2.0
55170	84	2	24216.969057	22553.103457			year0910	10	55	2	5	5.0	5.0	4.12	2.0			2.0					420.0	5.0					60.0	6.0	50.0	1.0	1.0	2.0	2.0	2.0	2.0	2.0			11.18	0.98	5.1	0.839	0.896	0.735	1.014	2.0	2.0
55182	85	1	56333.431437	55004.613225			year0910	10	31	2	5	5.0	1.0	3.49	1.0	1.0	2.0	2.0											30.0	3.0	25.0	1.0	1.0	2.0	2.0	2.0	2.0	2.0			15.15	0.68	2.7	0.836	0.92	0.724	1.067	2.0	2.0
55298	76	1	21922.568874	21023.863396			year0910	10	63	2	3	3.0	3.0	0.67	1.0	0.0		1.0	1.0				60.0	2.0	10.0	2.0					16.0	1.0	1.0	2.0	2.0	2.0	2.0	2.0			4.97	0.76	4.9	0.727	0.905	0.679	1.096	2.0	2.0
55555	78	1	18488.019135	17672.946729			year0910	10	58	1	4	2.0	1.0	1.44	2.0	10.0	3.0	2.0													40.0	1.0	1.0	2.0	2.0	2.0	2.0	2.0			50.56	1.16	8.0	1.006	1.234	0.923	1.501	2.0	2.0
55559	75	1	9282.841024	9286.357078			year0910	10	62	1	1	1.0	3.0	0.7	1.0	1.0	1.0	2.0													57.0	1.0	1.0	2.0	2.0	2.0	2.0	2.0			5.41	0.73	6.4	0.692	0.791	0.605	0.916	2.0	2.0
55649	81	1	12548.225046	11124.692223			year0910	10	80	2	2	4.0	2.0	0.43	2.0	0.0		2.0													75.0	1.0	1.0	1.0	2.0	2.0	2.0	2.0				1.02	7.6					2.0	2.0
55698	75	2	11447.241212	10237.651475			year0910	10	80	1	4	1.0	2.0	1.55	1.0	5.0	3.0	1.0	3.0										30.0	7.0	65.0	1.0	1.0	2.0	1.0	1.0	1.0	2.0			34.17	1.75	8.1	0.883	1.255	1.088	1.431	2.0	2.0
55800	83	2	14932.548383	13905.844426			year0910	10	78	1	4	3.0	2.0	0.55	1.0	2.0	3.0	2.0													35.0	1.0	1.0	2.0	2.0	2.0	2.0	2.0			12.3	1.04	4.4	0.565	0.751	0.594	0.882	2.0	2.0
55947	75	2	39207.596253	38549.19789			year0910	10	75	1	3	3.0	1.0					1.0	1.0		480.0	5.0	480.0	5.0							50.0	1.0	1.0	2.0	2.0	2.0	2.0	2.0			897.96	1.34	6.0	0.765	0.991	0.804	1.162	2.0	2.0
55993	85	1	35983.714165	35690.554782			year0910	10	73	2	3	4.0	1.0	4.26	2.0			2.0					180.0	7.0					60.0	4.0	45.0	1.0	1.0	2.0	2.0	2.0	2.0	1.0			6.25	1.06	6.5	0.673	0.835	0.625	0.997	2.0	2.0
56058	84	1	25343.501721	24835.605151			year0910	10	48	2	4	2.0	4.0	1.09				1.0	3.0												48.0	1.0	1.0	2.0	2.0	2.0	2.0	2.0			18.97	0.82	6.1	1.34	1.327	0.963	1.524	2.0	2.0
56062	88	2	10456.85874	10005.833144			year0910	10	55	2	1	2.0	2.0	0.96	1.0	0.0		1.0	1.0												53.0	1.0	1.0	2.0	2.0	2.0	2.0	2.0			5.74	0.59	5.7	0.847	0.995	0.733	1.178	2.0	2.0
56187	81	2	23200.619065	23122.244342			year0910	10	56	1	4	4.0	1.0	2.51				2.0					120.0	1.0	50.0	3.0			40.0	2.0	44.0	1.0	1.0	2.0	2.0	2.0	2.0	2.0			9.58	1.08	6.6					2.0	2.0
56368	76	2	64135.851222	63078.841473			year0910	10	43	2	3	3.0	1.0	1.94	1.0	3.0	1.0	2.0							20.0	2.0			45.0	7.0	32.0	1.0	1.0	2.0	2.0	2.0	2.0	2.0			4.57	1.01	3.9	0.617	0.693	0.537	0.798	2.0	2.0
56427	85	1	11772.923893	11531.315719			year0910	10	54	1	1	4.0	3.0					2.0													35.0	1.0	1.0	2.0	2.0	2.0	2.0	2.0			5.0	0.58	4.8	0.678	0.855	0.597	1.044	2.0	2.0
56432	86	2	6249.638458	6068.271717			year0910	10	64	2	1	1.0	1.0		1.0	3.0	1.0	2.0													55.0	1.0	1.0	2.0	2.0	2.0	2.0	2.0			4.91	0.68	6.0	0.682	0.847	0.587	1.077	2.0	2.0
56520	88	2	50306.934203	46157.493393			year0910	10	69	1	5	4.0	1.0	4.15	2.0	10.0	3.0	1.0	3.0						30.0	7.0			30.0	7.0	66.0	1.0	1.0	2.0	2.0	1.0	2.0	2.0			1.47	1.01	7.2	0.633	0.836	0.611	1.043	2.0	2.0
56554	80	1	79719.201422	78691.624989			year0910	10	53	2	3	5.0	1.0	3.98	2.0	1.0	3.0	2.0					480.0	5.0							40.0	1.0	1.0	1.0	2.0	2.0	1.0	2.0			17.38	0.75	6.8	1.022	1.116	0.852	1.304	1.0	1.0
56577	81	1	39334.018504	36753.761609			year0910	10	80	2	3	3.0	1.0	3.09	2.0			2.0					20.0	3.0			60.0	2.0			50.0	1.0	1.0	2.0	2.0	2.0	2.0	2.0			12.27	1.05	5.1	0.821	0.815	0.643	0.916	2.0	2.0
56690	75	2	21309.916507	21456.30522			year0910	10	62	1	3	4.0	1.0	1.09	2.0	0.0		1.0	1.0												28.0	1.0	1.0	2.0	2.0	2.0	2.0	2.0			3.38	0.8	4.4	0.628	0.821	0.618	1.033	2.0	2.0
56766	81	2	20574.292093	20018.212332			year0910	10	75	2	3	3.0	1.0	2.61	2.0			1.0	3.0												55.0	1.0	1.0	2.0	2.0	1.0	2.0	2.0			204.93	0.84	4.4					2.0	1.0
56834	87	1	22786.453748	21349.984482			year0910	10	49	2	1	5.0	4.0	2.13	1.0	0.0		2.0									60.0	4.0	60.0	4.0	23.0	1.0	1.0	2.0	2.0	2.0	2.0	2.0			28.46	0.84	4.2	0.611	0.776	0.53	0.971	2.0	2.0
56960	85	1	6649.123831	6438.288512			year0910	10	66	1	1	4.0	3.0	3.49	1.0	1.0	1.0	1.0	2.0										45.0	4.0	49.0	1.0	1.0	2.0	2.0	2.0	2.0	1.0			65.63	0.77	5.1	0.717	0.864	0.665	1.0	2.0	2.0
57143	82	1	10266.006315	10101.335268			year0910	10	51	2	1	1.0	1.0	1.16				2.0			480.0	5.0	480.0	5.0							49.0	1.0	1.0	2.0	2.0	2.0	2.0	2.0			7.55	0.6	4.4	0.914	1.135	0.899	1.324	2.0	2.0
57171	81	1	22865.162453	22421.907474			year0910	10	38	2	2	1.0	6.0	0.76	1.0	1.0	3.0	1.0	1.0		120.0	4.0	120.0	3.0	120.0	1.0					9.0	1.0	1.0	2.0	2.0	2.0	2.0	2.0			7.4	0.55	4.8	1.145	1.135	0.831	1.297	2.0	2.0
57267	78	1	18554.055335	17672.946729			year0910	10	56	1	4	4.0	1.0	0.82	1.0	7.0	1.0	1.0	1.0								120.0	3.0			45.0	1.0	1.0	2.0	2.0	2.0	2.0	2.0			3.14	1.07	5.3	0.802	0.896	0.671	1.046	2.0	2.0
57330	75	1	8213.407304	8526.025409			year0910	10	69	2	1	1.0	5.0	0.39	2.0			2.0											30.0	7.0	68.0	1.0	1.0	2.0	2.0	2.0	2.0	2.0			327.27	1.14	9.0	0.559	0.649	0.39	0.825	2.0	2.0
57441	76	1	32338.062285	31795.021413			year0910	10	72	1	3	4.0	1.0	4.46	1.0	10.0	3.0	1.0	3.0												40.0	1.0	1.0	2.0	1.0	2.0	2.0	2.0			13.08	1.07	6.5					2.0	2.0
57449	83	1	15192.4636	14147.888883			year0910	10	77	1	4	1.0	1.0	1.1	2.0			1.0	3.0												77.0	1.0	1.0	2.0	2.0	2.0	1.0	2.0			18.86	0.59	4.1	0.621	0.673	0.529	0.771	2.0	2.0
57460	75	1	8780.848777	8526.025409			year0910	10	60	2	1	1.0	5.0	0.66	2.0	0.0		1.0	3.0						60.0	7.0					6.0	1.0	1.0	2.0	2.0	2.0	2.0	2.0			7.37	0.59	4.2	0.787	0.913	0.677	1.072	2.0	2.0
57518	84	2	23936.110452	22553.103457			year0910	10	50	2	4	4.0	5.0	1.78	1.0	10.0	2.0	2.0													37.0	1.0	1.0	2.0	2.0	1.0	2.0	2.0			283.19	0.81	10.1					2.0	2.0
57608	76	2	23031.021983	23160.562981			year0910	10	56	1	3	3.0	3.0	1.03	1.0	5.0	1.0	1.0	3.0												49.0	1.0	1.0	1.0	2.0	2.0	2.0	2.0			22.32	0.91	5.9					2.0	2.0
57624	80	2	20803.887002	20723.799715			year0910	10	63	2	4	4.0	3.0	5.0	2.0	4.0	3.0	2.0			30.0	1.0	30.0	5.0			60.0	3.0	60.0	3.0	48.0	1.0	1.0	2.0	2.0	2.0	2.0	2.0			15.71	0.81	6.0	1.006	1.098	0.777	1.301	2.0	2.0
57653	83	1	42591.423746	41876.202045			year0910	10	77	1	3	2.0	1.0	4.26	1.0	2.0	1.0	1.0	3.0										10.0	2.0	40.0	1.0	1.0	2.0	1.0	1.0	1.0	1.0			9.74	0.72	4.9	0.72	0.764	0.592	0.868	2.0	2.0
57753	81	2	10249.464781	10077.349388			year0910	10	74	1	3	2.0	1.0	5.0	1.0	4.0	3.0	1.0	3.0												74.0	1.0	1.0	2.0	2.0	2.0	2.0	2.0			12.16	0.79	5.0	0.823	1.117	0.922	1.338	2.0	2.0
57797	76	2	66402.459548	65849.693809			year0910	10	64	2	3	2.0	1.0	1.24	1.0	0.0		2.0													50.0	1.0	1.0	1.0	1.0	1.0	1.0	2.0			7.69	0.84	4.3	0.628	0.65	0.476	0.75	2.0	2.0
57800	76	2	59782.212249	59047.056417			year0910	10	62	1	3	3.0	1.0	5.0	1.0	30.0	3.0	1.0	3.0				30.0	5.0					30.0	6.0	61.0	1.0	1.0	2.0	2.0	2.0	1.0	2.0			2.27	0.91	6.4	0.915	1.048	0.836	1.22	2.0	2.0
57869	88	1	11591.498545	9732.247633			year0910	10	73	2	1	1.0	5.0	1.4				2.0							30.0	7.0					68.0	1.0	1.0	2.0	2.0	2.0	2.0	2.0			4.04	0.55	4.2	0.586	0.714	0.496	0.892	2.0	2.0
57948	81	2	20182.640339	20018.212332			year0910	10	75	2	3	3.0	1.0	5.0	1.0	0.0		2.0					120.0	2.0							75.0	1.0	1.0	2.0	2.0	2.0	2.0	2.0			13.95	0.81	4.4	0.55	0.684	0.559	0.795	2.0	2.0
57973	76	2	29299.509716	29777.325295			year0910	10	50	2	3	2.0	3.0	0.89	1.0	4.0	3.0	1.0	1.0		240.0	7.0	240.0	7.0	60.0	7.0					45.0	1.0	1.0	2.0	2.0	2.0	2.0	2.0			8.47	0.56	2.9					2.0	2.0
58047	86	3	28866.428142	28281.917904			year0910	10	76	2	3	2.0	2.0	4.8	1.0	0.0		1.0	3.0												45.0	1.0	1.0	2.0	2.0	2.0	2.0	1.0			6.82	1.05	6.7	0.666	0.717	0.543	0.826	2.0	2.0
58197	76	1	11754.782259	11312.609116			year0910	10	80	1	3	1.0	2.0	1.92				2.0													80.0	1.0	1.0	1.0	2.0	2.0	1.0	1.0			2244.68	1.76	7.8					2.0	2.0
58220	85	1	11528.710573	11095.041443			year0910	10	80	1	5	2.0	1.0	0.93	2.0			2.0													71.0	1.0	1.0	2.0	2.0	2.0	2.0	2.0			8.78	0.76	4.9	0.819	1.002	0.796	1.2	2.0	2.0
58223	86	3	5184.204509	5033.757043			year0910	10	67	2	1	1.0	2.0	0.41				2.0													65.0	1.0	1.0	2.0	2.0	2.0	2.0	2.0			3.44	0.63	3.7					2.0	2.0
58240	75	2	22463.487356	21456.30522			year0910	10	62	1	3	1.0	3.0	0.87	1.0	1.0	1.0	1.0	3.0												61.0	1.0	1.0	2.0	1.0	2.0	1.0	2.0			2.68	1.04	8.2	1.066	1.26	1.0	1.457	2.0	2.0
58296	80	2	21200.345179	21023.863396			year0910	10	69	2	3	2.0	1.0	1.92	1.0	5.0	3.0	1.0	3.0		15.0	3.0	15.0	3.0							50.0	1.0	1.0	2.0	2.0	2.0	2.0	2.0			4.1	0.99	6.6					2.0	2.0
58324	80	1	13302.25226	13046.944277			year0910	10	37	2	3	3.0	1.0	0.64	2.0	3.0	3.0	1.0	1.0												10.0	1.0	1.0	2.0	2.0	2.0	2.0	2.0			4.43	0.81	3.6	0.824	0.932	0.681	1.117	2.0	2.0
58393	81	2	35776.69695	33429.795401			year0910	10	80	2	3	4.0	1.0	2.2	2.0			2.0													69.0	1.0	1.0	2.0	2.0	2.0	2.0	2.0			4.44	0.91	7.0	0.658	0.858	0.621	1.057	2.0	2.0
58405	84	1	5649.592847	5651.732739			year0910	10	61	1	1	5.0	1.0	4.46	2.0	2.0	3.0	1.0	1.0				30.0	3.0							52.0	1.0	1.0	2.0	2.0	2.0	2.0	2.0			189.27	0.72	6.2	0.768	0.928	0.702	1.114	2.0	2.0
58537	80	1	49830.060206	48003.572068			year0910	10	32	2	3	4.0	1.0	1.59	1.0	1.0	2.0	2.0					120.0	5.0	480.0	5.0					27.0	1.0	1.0	2.0	2.0	2.0	2.0	2.0			8.76	0.91	4.1	0.907	1.006	0.774	1.198	2.0	2.0
58629	77	1	76603.798386	75341.306969			year0910	10	40	2	3	3.0	3.0	5.0	1.0	2.0	1.0	1.0	1.0								20.0	2.0	20.0	2.0	31.0	1.0	1.0	2.0	2.0	2.0	2.0	2.0			6.48	0.67	4.0	1.047	1.172	0.923	1.328	2.0	2.0
58752	76	2	26983.510017	25389.101786			year0910	10	80	2	3	3.0	2.0	1.16	1.0	6.0	3.0	2.0													37.0	1.0	1.0	2.0	2.0	2.0	2.0	2.0			6.22	0.97	5.6	0.72	0.964	0.82	1.129	2.0	2.0
58822	75	1	8780.848777	8526.025409			year0910	10	61	2	1	3.0	3.0	0.69	2.0	2.0	3.0	2.0					20.0	5.0							59.0	1.0	1.0	2.0	2.0	2.0	2.0	2.0			13.57	0.55	4.4	0.777	0.916	0.731	1.083	2.0	2.0
58909	78	2	41004.399554	38581.786716			year0910	10	75	2	3	5.0	2.0	5.0	1.0	3.0	1.0	1.0	3.0				240.0	2.0					30.0	3.0	50.0	1.0	1.0	2.0	2.0	2.0	2.0	2.0			2.52	1.19	6.9	0.789	0.872	0.664	1.04	2.0	2.0
58935	81	2	21589.08157	21824.820544			year0910	10	61	2	3	1.0	1.0	0.76	1.0	3.0	3.0	1.0	3.0		360.0	4.0	45.0	3.0	20.0	2.0					45.0	1.0	1.0	2.0	2.0	2.0	2.0	2.0			2.68	1.6	10.4	0.767	0.786	0.54	0.952	2.0	2.0
58965	83	1	88626.466787	88745.791189			year0910	10	48	2	3	1.0	6.0	0.91	1.0	1.0	1.0	1.0	1.0		180.0	5.0	300.0	5.0							40.0	1.0	1.0	2.0	2.0	2.0	2.0	2.0			47.41	1.0	4.7	0.825	0.927	0.645	1.116	2.0	2.0
59087	87	2	26385.316467	24860.796545			year0910	10	55	2	4	4.0	5.0	0.92	1.0	5.0	3.0	1.0	1.0										10.0	7.0	45.0	1.0	1.0	1.0	2.0	2.0	2.0	2.0			3.3	0.81	5.7	0.87	1.064	0.838	1.223	2.0	2.0
59102	75	1	12759.573149	11403.141268			year0910	10	72	2	1	1.0	2.0	0.84	2.0			2.0													45.0	1.0	1.0	2.0	2.0	2.0	2.0	2.0			30.79	0.66	3.6	0.716	0.746	0.556	0.882	2.0	2.0
59134	78	1	15366.301788	15177.338785			year0910	10	61	1	5	3.0	1.0	0.55				2.0							15.0	1.0					25.0	1.0	1.0	2.0	2.0	2.0	2.0	2.0			6.4	0.91	4.5					2.0	1.0
59217	77	2	11802.767141	10915.078974			year0910	10	73	2	2	1.0	4.0		2.0			2.0					300.0	5.0	120.0	7.0	120.0	5.0	60.0	3.0	35.0	1.0	1.0	2.0	2.0	2.0	2.0	2.0			23.64	0.74	3.8	0.533	0.526	0.356	0.628	2.0	2.0
59223	81	2	13399.455117	11983.581799			year0910	10	71	1	4	2.0	1.0	1.37	1.0	0.0		2.0													65.0	1.0	1.0	2.0	2.0	2.0	2.0	2.0			61.58	0.91	4.4	0.972	1.185	1.002	1.364	2.0	2.0
59251	80	2	20085.254705	19683.523155			year0910	10	43	2	3	2.0	3.0	0.38	1.0	1.0	3.0	1.0	1.0				360.0	4.0	120.0	3.0			30.0	5.0	35.0	1.0	1.0	2.0	2.0	2.0	2.0	2.0			5.38	0.92	3.7	0.587	0.679	0.489	0.859	2.0	1.0
59310	83	2	21167.446985	20796.63371			year0910	10	30	1	3	2.0	5.0	3.4	1.0	0.0		1.0	3.0		600.0	3.0	120.0	3.0					180.0	4.0	28.0	1.0	1.0	2.0	2.0	2.0	2.0	2.0			5.28	0.88	7.0	1.018	1.05	0.782	1.201	2.0	2.0
59316	80	2	24300.320276	24437.000608			year0910	10	54	1	3	1.0	3.0	0.74	1.0	1.0	2.0	1.0	1.0				180.0	7.0							53.0	1.0	1.0	2.0	2.0	2.0	2.0	2.0			2.93	1.06	5.5	0.819	1.003	0.818	1.152	2.0	2.0
59332	82	2	15007.097166	12981.551484			year0910	10	80	2	2	1.0	3.0	0.82	2.0			2.0							60.0	2.0					75.0	1.0	1.0	1.0	2.0	2.0	1.0	2.0			140.0	1.11	7.3	0.607	0.681	0.501	0.837	2.0	2.0
59371	77	1	31555.686287	29691.116187			year0910	10	80	2	3	3.0	2.0		1.0	7.0	1.0	2.0													79.0	1.0	1.0	2.0	2.0	2.0	2.0	2.0			21.18	0.71	6.1	0.631	0.757	0.564	0.902	2.0	2.0
59377	79	1	22601.104906	22182.734097			year0910	10	29	2	3	4.0	6.0	1.55	1.0	1.0	1.0	2.0			240.0	6.0	240.0	7.0	15.0	7.0	60.0	1.0	30.0	6.0	29.0	1.0	1.0	2.0	2.0	2.0	2.0	2.0			3.75	0.7	5.5	0.738	0.939	0.732	1.126	1.0	2.0
59427	83	2	24606.264266	24217.13419			year0910	10	54	1	3	2.0	1.0	3.4	1.0	0.0		1.0	2.0				60.0	2.0							52.0	1.0	1.0	1.0	1.0	2.0	1.0	2.0			14.53	1.01	6.0	0.735	0.862	0.686	0.994	2.0	2.0
59514	81	2	15109.329324	14807.122836			year0910	10	41	2	3	2.0	6.0	0.3	1.0	0.0		1.0	3.0				10.0	7.0							20.0	1.0	1.0	2.0	2.0	2.0	2.0	2.0			102.55	0.81	6.3	0.996	1.212	0.98	1.38	2.0	2.0
59643	86	1	21083.427191	20660.904665			year0910	10	54	2	4	2.0	5.0	0.6	1.0	2.0	1.0	2.0							10.0	2.0					52.0	1.0	1.0	1.0	2.0	2.0	2.0	2.0			2.96	0.61	7.3					2.0	2.0
59688	80	1	13592.020382	13046.944277			year0910	10	39	2	3	2.0	1.0	1.02	1.0	2.0	3.0	1.0	3.0												25.0	1.0	1.0	2.0	2.0	2.0	2.0	2.0			6.33	0.84	7.9					2.0	2.0
59748	81	2	83895.254212	84008.208631			year0910	10	48	2	3	2.0	1.0	3.85	1.0	1.0	1.0	1.0	1.0				240.0	4.0	60.0	7.0					36.0	1.0	1.0	2.0	2.0	2.0	2.0	2.0			13.25	0.71	3.4	0.827	0.936	0.704	1.118	2.0	2.0
59771	76	2	40543.265781	38549.19789			year0910	10	70	1	3	4.0	1.0	1.65	1.0	0.0		1.0	1.0												67.0	1.0	1.0	2.0	2.0	2.0	2.0	1.0			3.2	0.92	5.8	0.822	0.977	0.709	1.177	2.0	2.0
59796	80	1	14077.146805	13942.599904			year0910	10	40	1	3	2.0	1.0	1.02	1.0	0.0		1.0	1.0						60.0	7.0					2.0	1.0	1.0	2.0	2.0	2.0	2.0	2.0			46.97	0.69	5.3					2.0	2.0
59938	87	1	14984.141601	14486.665223			year0910	10	50	1	1	1.0	6.0	1.93	1.0	1.0	1.0	2.0													45.0	1.0	1.0	2.0	2.0	2.0	2.0	2.0			4.94	0.74	6.1	0.875	1.099	0.872	1.277	2.0	2.0
59999	75	2	24029.402386	23379.938275			year0910	10	75	2	3	4.0	1.0	1.22	2.0			2.0													35.0	1.0	1.0	2.0	2.0	2.0	2.0	2.0			4.66	0.61	5.2	0.499	0.606	0.423	0.739	2.0	2.0
60094	87	1	24810.499095	24608.367915			year0910	10	78	2	3	2.0	1.0	1.37	2.0			2.0					240.0	7.0							73.0	1.0	1.0	2.0	2.0	2.0	2.0	1.0			30.96	1.11	6.3	0.58	0.612	0.427	0.736	2.0	1.0
60105	84	2	23515.651999	22553.103457			year0910	10	58	2	4	4.0	2.0	0.66	2.0			2.0					300.0	5.0							38.0	1.0	1.0	2.0	2.0	2.0	2.0	2.0			7.73	0.78	7.7					2.0	2.0
60151	81	2	27570.101749	27295.994112			year0910	10	71	1	3	4.0	1.0	3.85	1.0	2.0	3.0	1.0	3.0				120.0	2.0					30.0	2.0	69.0	1.0	1.0	2.0	2.0	2.0	2.0	2.0			12.7	1.12	8.2					2.0	2.0
60154	83	1	48322.345424	47928.66319			year0910	10	74	2	3	2.0	1.0	4.26	1.0	7.0	1.0	1.0	1.0												64.0	1.0	1.0	2.0	2.0	2.0	2.0	2.0			12.6	0.45	6.5	0.441	0.463	0.367	0.528	2.0	1.0
60241	80	1	15361.086222	14695.450278			year0910	10	64	2	4	2.0	2.0	0.54	1.0	7.0	1.0	1.0	3.0												54.0	1.0	1.0	2.0	2.0	2.0	2.0	2.0			5.6	0.93	4.9	0.869	0.925	0.641	1.084	2.0	2.0
60274	78	2	71331.895741	70738.095025			year0910	10	62	2	3	1.0	1.0	1.37	1.0	2.0	3.0	1.0	3.0												25.0	1.0	1.0	2.0	2.0	1.0	2.0	2.0			1.8	1.04	5.9	0.748	0.8	0.583	0.955	2.0	2.0
60361	84	2	37401.305445	36390.426972			year0910	10	74	2	3	4.0	2.0	1.31	1.0	1.0	2.0	1.0	3.0												56.0	1.0	1.0	2.0	2.0	2.0	2.0	2.0			2974.14	1.99	5.9	0.557	0.741	0.54	0.888	2.0	1.0
60397	77	2	21478.807878	20951.630525			year0910	10	45	2	2	4.0	1.0		1.0	0.0		2.0							10.0	3.0					39.0	1.0	1.0	2.0	2.0	2.0	2.0	2.0			9.34	0.43	2.8	0.706	0.785	0.559	0.93	2.0	2.0
60444	82	1	12482.610156	10797.800841			year0910	10	80	2	1	1.0	2.0	3.0	2.0			2.0													43.0	1.0	1.0	2.0	2.0	2.0	2.0	2.0			3695.65	2.38	11.9	0.621	0.707	0.516	0.843	2.0	2.0
60499	85	2	92063.343443	93564.709855			year0910	10	51	2	3	4.0	6.0		1.0	2.0	2.0	1.0	1.0						10.0	7.0			240.0	7.0	35.0	1.0	1.0	2.0	2.0	2.0	2.0	2.0			10.83	0.63	4.4	0.819	0.942	0.765	1.086	2.0	2.0
60628	81	1	7737.568458	7492.219935			year0910	10	60	1	1	5.0	1.0	4.46	1.0	2.0	3.0	1.0	3.0		240.0	1.0	240.0	1.0							45.0	1.0	1.0	2.0	2.0	2.0	2.0	2.0			997.3	0.95	7.5	0.833	1.049	0.81	1.257	2.0	2.0
60753	80	1	59667.855973	59171.152286			year0910	10	66	2	3	4.0	3.0	3.33	1.0	1.0	2.0	1.0	3.0												43.0	1.0	1.0	2.0	2.0	2.0	2.0	2.0			5.35	0.76	5.2	0.726	0.872	0.653	1.033	2.0	2.0
60761	83	1	21641.273271	21824.244132			year0910	10	61	2	4	3.0	1.0	5.0	2.0	2.0	2.0	2.0											40.0	5.0	18.0	1.0	1.0	2.0	2.0	2.0	2.0	2.0			5.94	0.69	5.0	0.898	0.962	0.723	1.146	2.0	2.0
60799	79	1	36799.195814	36181.240811			year0910	10	76	1	3	4.0	1.0	5.0	1.0	3.0	1.0	1.0	3.0												60.0	1.0	1.0	2.0	2.0	2.0	2.0	2.0			123.58	1.2	8.2	0.667	0.844	0.637	1.003	2.0	2.0
60896	80	2	13060.041628	12460.115653			year0910	10	60	1	4	4.0	1.0	5.0	1.0	6.0	3.0	1.0	3.0								180.0	6.0			23.0	1.0	1.0	2.0	2.0	2.0	1.0	2.0			15.26	1.56	6.7	0.918	1.18	0.877	1.41	2.0	2.0
60964	78	1	21800.840156	21363.940312			year0910	10	50	2	4	2.0	1.0	0.82	1.0	27.0	2.0	1.0	1.0												39.0	1.0	1.0	2.0	2.0	2.0	2.0	2.0			7.37	0.77	5.0	0.766	0.852	0.631	1.046	2.0	2.0
60994	78	2	11286.80413	11351.256357			year0910	10	60	1	4	4.0	4.0		1.0	0.0		2.0			60.0	1.0					90.0	4.0	90.0	4.0	58.0	1.0	1.0	2.0	2.0	2.0	2.0	2.0			3.43	1.0	8.1	1.076	1.22	0.981	1.384	2.0	2.0
61026	85	1	11516.018157	11133.684143			year0910	10	53	1	1	4.0	1.0	1.64	1.0	10.0	2.0	1.0	3.0				120.0	7.0							53.0	1.0	1.0	2.0	2.0	2.0	2.0	2.0			7.47	0.64	7.3					2.0	2.0
61033	85	1	27109.229202	26565.946562			year0910	10	47	2	4	4.0	4.0	1.64	1.0	12.0	3.0	2.0													47.0	1.0	1.0	2.0	2.0	1.0	1.0	2.0			4.03	0.65	5.3	0.889	1.047	0.705	1.266	2.0	2.0
61132	83	2	36880.224998	34749.318673			year0910	10	46	2	4	5.0	5.0	4.12				2.0													36.0	1.0	1.0	2.0	2.0	2.0	2.0	2.0			1005.56	1.23	8.2					2.0	2.0
61276	81	1	13666.884857	12839.62192			year0910	10	59	1	1	4.0	3.0	0.72	2.0	0.0		1.0	3.0		300.0	3.0			60.0	3.0					56.0	1.0	1.0	2.0	2.0	2.0	2.0	2.0			5.93	0.91	5.7	0.805	1.036	0.766	1.226	2.0	2.0
61327	83	1	26501.370023	26933.553619			year0910	10	56	2	3	1.0	1.0	1.47	2.0	0.0		2.0					60.0	3.0							52.0	1.0	1.0	2.0	1.0	2.0	1.0	1.0			17.31	0.5	5.2	0.743	0.88	0.628	1.094	2.0	2.0
61338	81	1	13715.700749	12839.62192			year0910	10	58	1	1	3.0	1.0	5.0	1.0	6.0	1.0	1.0	3.0												22.0	1.0	1.0	2.0	2.0	2.0	2.0	2.0			6.14	1.01	5.7	0.679	0.697	0.515	0.796	2.0	2.0
61667	88	2	8816.599013	7402.435892			year0910	10	71	2	2	1.0	2.0	1.55	2.0			2.0											15.0	2.0	69.0	1.0	1.0	2.0	2.0	2.0	2.0	2.0			7.6	0.47	6.1					2.0	2.0
61683	80	2	25631.474879	24117.121767			year0910	10	74	2	3	3.0	2.0	1.02	2.0	2.0	3.0	1.0	1.0												35.0	1.0	1.0	2.0	1.0	2.0	1.0	2.0			101.79	0.65	5.6	0.621	0.724	0.544	0.848	2.0	2.0
61874	75	2	12660.83781	12079.249659			year0910	10	66	1	4	3.0	3.0	1.06	1.0	1.0	1.0	1.0	3.0				180.0	7.0	300.0	6.0			300.0	5.0	55.0	1.0	1.0	2.0	2.0	2.0	2.0	2.0			2.58	1.52	6.3	0.885	1.004	0.717	1.205	2.0	2.0
61880	78	1	5114.263933	5089.429019			year0910	10	60	2	2	2.0	1.0	0.55	2.0	0.0		2.0							30.0	7.0					50.0	1.0	1.0	1.0	1.0	2.0	2.0	2.0			31.61	0.5	5.0	1.011	1.092	0.898	1.241	2.0	2.0
61904	75	2	7269.769834	7222.076802			year0910	10	60	1	4	4.0	1.0	1.24	1.0	2.0	2.0	1.0	1.0				60.0	2.0	20.0	2.0			30.0	3.0	50.0	1.0	1.0	2.0	1.0	1.0	1.0	2.0			3.16	1.26	9.9	1.03	1.224	1.013	1.377	2.0	2.0
61908	81	2	63519.072919	64451.245885			year0910	10	68	2	3	3.0	2.0	2.95				2.0			30.0	1.0	120.0	1.0					30.0	5.0	66.0	1.0	1.0	2.0	2.0	2.0	2.0	1.0			6.81	0.74	4.1					2.0	2.0
61914	87	1	79894.934078	79229.850547			year0910	10	66	2	3	5.0	1.0	4.46	2.0			2.0					120.0	5.0							32.0	1.0	1.0	2.0	2.0	2.0	2.0	2.0			8.44	0.82	6.2	0.825	1.036	0.762	1.25	2.0	1.0
62130	85	2	6304.341968	6121.387712			year0910	10	67	2	1	4.0	1.0	5.0	1.0	4.0	1.0	1.0	3.0				120.0	2.0							32.0	1.0	1.0	2.0	2.0	2.0	2.0	2.0			5.09	0.73	4.6	0.804	0.964	0.761	1.147	2.0	2.0
62178	95	1	13189.875012	12291.154515			year1112	12	80	1	3	3.0	2.0	0.05	2.0			2.0													50.0	1.0	2.0	2.0	2.0	2.0	2.0	2.0			9.79	1.01	4.8
62217	98	2	17568.357111	15730.58404			year1112	12	77	2	1	1.0	5.0	0.97	2.0			2.0											50.0	7.0	68.0	1.0	2.0	1.0	2.0	2.0	2.0	2.0			187.41	0.92	4.2
62378	96	1	11879.480817	10979.149658			year1112	12	68	2	2	1.0	3.0	4.66	2.0	0.0		2.0													40.0	1.0	2.0	2.0	2.0	2.0	2.0	2.0			14.76	2.3	8.6
62388	97	1	54110.530387	49644.076348			year1112	12	69	2	3	3.0	2.0	1.12	1.0	4.0	3.0	2.0													48.0	1.0	2.0	1.0	1.0	1.0	2.0	2.0				1.46	7.0
62465	99	1	20430.629009	20084.755052			year1112	12	44	2	4	5.0	1.0	4.21	2.0	5.0	3.0	2.0							60.0	2.0					21.0	1.0	2.0	2.0	2.0	2.0	2.0	2.0			7.89	0.71	4.4
62495	93	2	88802.863313	86361.036512			year1112	12	44	1	3	2.0	5.0	3.61				2.0							240.0	2.0					4.0	1.0	2.0	2.0	2.0	2.0	2.0	2.0			3.42	0.79	7.7
62768	95	1	41311.151976	42456.72357			year1112	12	38	2	1	3.0	4.0	0.68	2.0			2.0											60.0	1.0	25.0	1.0	2.0	2.0	2.0	2.0	2.0	2.0			97.01	0.49	3.3
63022	92	1	92229.84126	92467.370896			year1112	12	49	1	3	1.0	1.0	3.16	1.0	0.0		1.0	3.0												48.0	1.0	2.0	2.0	2.0	2.0	2.0	2.0			9.29	1.06	5.5
63082	101	1	180603.11889	175997.8043			year1112	12	59	2	3	2.0	6.0	0.82	1.0	0.0		1.0	2.0										30.0	7.0	54.0	1.0	2.0	1.0	1.0	1.0	1.0	1.0			4.11	1.18	5.8
63112	95	1	17753.661813	17221.648537			year1112	12	66	2	5	1.0	1.0	1.7	2.0			2.0													55.0	1.0	2.0	2.0	2.0	2.0	2.0	2.0			4.53	0.9	7.2
63147	92	3	32025.638239	31010.243793			year1112	12	41	1	3	4.0	1.0	1.41	1.0	2.0	3.0	2.0													30.0	1.0	2.0	1.0	2.0	2.0	2.0	2.0			4.55	0.89	5.6
63209	102	1	70202.805273	65033.706797			year1112	12	39	1	3	3.0	1.0	2.42	1.0	10.0	3.0	2.0									90.0	3.0	30.0	5.0	35.0	1.0	2.0	2.0	2.0	2.0	2.0	2.0			2.03	1.21	7.6
63519	96	1	16620.832307	16117.991297			year1112	12	54	1	4	5.0	4.0	2.78	1.0	2.0	1.0	1.0	3.0				120.0	3.0			45.0	3.0	30.0	3.0	50.0	1.0	2.0	2.0	2.0	2.0	2.0	2.0			20.0	1.03	5.7
63566	101	2	16069.288743	14809.997435			year1112	12	62	2	4	1.0	2.0	0.64	2.0	1.0	3.0	1.0	3.0												61.0	1.0	2.0	2.0	2.0	2.0	2.0	2.0			13.91	0.94	5.5
63593	91	2	78844.986335	73144.179917			year1112	12	77	1	3	4.0	1.0		1.0	4.0	1.0	1.0	3.0				60.0	4.0					30.0	1.0	72.0	1.0	2.0	2.0	2.0	2.0	2.0	2.0			12.08	0.74	6.0
63723	92	3	15256.34028	14204.126838			year1112	12	62	2	1	2.0	1.0	1.56	2.0			2.0			60.0	3.0	180.0	4.0							59.0	1.0	2.0	2.0	2.0	2.0	2.0	2.0			30.91	1.04	8.4
63991	97	2	23247.668083	22707.329726			year1112	12	44	2	4	3.0	5.0	0.27				1.0	1.0												43.0	1.0	2.0	2.0	2.0	2.0	2.0	2.0			3.18	1.0	3.7
64034	96	2	14578.166065	13473.304889			year1112	12	62	2	1	1.0	1.0	0.68	2.0			2.0													50.0	1.0	2.0	2.0	2.0	2.0	2.0	2.0			806.58	0.9	7.2
64046	91	2	38409.930489	38500.994547			year1112	12	39	2	4	2.0	6.0	0.81	1.0	1.0	1.0	1.0	1.0		120.0	4.0	60.0	7.0							38.0	1.0	2.0	2.0	2.0	2.0	2.0	2.0			689.47	0.74	6.2
64055	96	1	16414.611167	16033.091438			year1112	12	59	2	4	3.0	2.0	1.02	1.0	6.0	3.0	2.0							30.0	7.0			30.0	4.0	56.0	1.0	2.0	2.0	2.0	2.0	2.0	2.0			44.24	0.73	7.5
64072	91	3	21942.221447	21828.388259			year1112	12	50	2	1	1.0	1.0	0.89	2.0			2.0					240.0	5.0							47.0	1.0	2.0	2.0	2.0	2.0	2.0	2.0			8.23	0.57	4.1
64127	102	2	19350.637044	18695.172864			year1112	12	69	2	5	4.0	1.0	1.68	2.0			2.0											10.0	6.0	20.0	1.0	2.0	2.0	2.0	2.0	2.0	2.0			13.83	1.04	7.3
64390	99	2	18934.264494	18494.181242			year1112	12	45	2	4	3.0	5.0	0.78	2.0	3.0	3.0	1.0	1.0		30.0	1.0	420.0	7.0	40.0	5.0					42.0	1.0	2.0	2.0	2.0	2.0	2.0	2.0			8.15	0.5	3.2
64399	94	2	36351.891896	26763.110196			year1112	12	45	2	3	5.0	3.0	0.95	1.0	0.0		2.0													42.0	1.0	2.0	2.0	2.0	2.0	2.0	1.0			4.84	0.79	5.4
64946	95	2	5912.09729	5866.209951			year1112	12	60	1	4	1.0	1.0	1.05	1.0	0.0		1.0	3.0				30.0	3.0					20.0	3.0	55.0	1.0	2.0	2.0	2.0	2.0	2.0	2.0				9.51	5.1
64948	95	2	8679.600111	8308.628726			year1112	12	61	2	4	4.0	2.0	1.92	2.0	0.0		2.0					60.0	4.0			60.0	4.0			50.0	1.0	2.0	2.0	2.0	2.0	2.0	2.0			4.95	0.87	7.2
65009	97	1	20964.324934	21491.090123			year1112	12	51	2	4	4.0	5.0	1.41	1.0	7.0	1.0	2.0			120.0	7.0	120.0	7.0			45.0	3.0	20.0	3.0	33.0	1.0	2.0	2.0	2.0	1.0	2.0	2.0			4.97	0.72	4.4
65205	91	2	171848.34021	166897.20124			year1112	12	56	1	3	3.0	6.0	1.61	1.0	3.0	1.0	1.0	1.0		120.0	7.0	240.0	7.0							45.0	1.0	2.0	2.0	2.0	2.0	2.0	2.0			14.14	0.95	5.7
65297	92	2	14759.280437	12375.169389			year1112	12	72	1	5	3.0	1.0	1.14	1.0	2.0	2.0	1.0	3.0						20.0	3.0			60.0	7.0	67.0	1.0	2.0	2.0	2.0	2.0	2.0	2.0			18.47	0.76	6.5
65353	100	2	18110.536811	18490.479848			year1112	12	42	2	4	5.0	1.0	4.97	1.0	2.0	2.0	2.0													28.0	1.0	2.0	2.0	2.0	2.0	2.0	2.0			7.19	0.7	2.7
65650	92	3	20798.747999	20101.581228			year1112	12	79	2	5	4.0	2.0		2.0			2.0							180.0	1.0					47.0	1.0	2.0	2.0	2.0	2.0	2.0	2.0			28.99	0.53	2.8
65737	95	2	34015.957912	33274.645943			year1112	12	53	2	3	3.0	1.0	3.34	2.0	0.0		1.0	1.0						60.0	1.0					48.0	1.0	2.0	2.0	2.0	2.0	2.0	2.0			7.14	0.77	5.1
65739	98	2	61609.052582	58205.324383			year1112	12	71	1	3	4.0	1.0	3.06	1.0	0.0		1.0	1.0				60.0	3.0							69.0	1.0	2.0	1.0	1.0	1.0	2.0	2.0			4.44	0.87	5.4
65852	92	2	41314.674899	40212.914634			year1112	12	29	2	2	5.0	6.0	5.0	1.0	7.0	1.0	2.0							30.0	7.0	60.0	3.0			29.0	1.0	2.0	2.0	2.0	2.0	2.0	2.0			6.94	0.97	3.6
65892	101	1	28861.347345	25840.959268			year1112	12	80	2	3	1.0	2.0	0.86	2.0			2.0					480.0	5.0							50.0	1.0	2.0	2.0	2.0	1.0	2.0	2.0			58.1	1.23	6.3
66068	103	1	7467.825932	6945.351825			year1112	12	76	1	5	3.0	1.0	0.65	1.0	5.0	3.0	1.0	3.0												75.0	1.0	2.0	2.0	2.0	2.0	2.0	2.0			289.72	1.31	9.6
66429	90	2	10308.451947	9716.805546			year1112	12	69	2	2	4.0	3.0	0.73	2.0			2.0							10.0	1.0			20.0	3.0	40.0	1.0	2.0	2.0	2.0	2.0	2.0	2.0			6.4	0.82	5.8
66507	94	2	62471.592039	53028.045147			year1112	12	74	1	3	3.0	3.0	4.59	1.0	15.0	3.0	2.0			240.0	1.0	300.0	7.0					30.0	1.0	64.0	1.0	2.0	2.0	2.0	1.0	1.0	2.0			35.81	0.89	5.6
66538	100	2	93784.871586	92913.469106			year1112	12	69	1	3	4.0	1.0	3.4	1.0	0.0		1.0	3.0				60.0	1.0					30.0	5.0	55.0	1.0	2.0	2.0	2.0	2.0	2.0	1.0			4.34	1.14	7.4
66819	101	1	104528.53773	102928.89374			year1112	12	20	1	3	2.0	5.0	0.97	1.0	3.0	3.0	1.0	1.0		480.0	5.0	480.0	5.0					30.0	3.0	13.0	1.0	2.0	2.0	2.0	2.0	2.0	2.0			3.96	0.84	7.8
66876	91	2	139412.07613	134694.41461			year1112	12	62	2	3	4.0	1.0	5.0	1.0	2.0	2.0	2.0											60.0	5.0	40.0	1.0	2.0	2.0	2.0	2.0	2.0	2.0			7.96	0.84	6.8
66985	93	2	19614.829564	18241.877822			year1112	12	77	2	2	3.0	2.0	0.66	1.0	4.0	1.0	1.0	3.0												74.0	1.0	2.0	2.0	2.0	2.0	1.0	2.0			4.95	1.04	6.4
67059	94	1	54280.27834	53799.276134			year1112	12	29	2	3	4.0	4.0	0.37				1.0	1.0						30.0	4.0			60.0	5.0	4.0	1.0	2.0	2.0	2.0	2.0	2.0	2.0			12.1	0.56	6.1
67182	98	1	19076.4893	19130.246369			year1112	12	44	2	4	4.0	1.0	3.77	2.0			2.0					180.0	7.0					30.0	3.0	38.0	1.0	2.0	2.0	2.0	2.0	2.0	2.0			4.34	0.87	5.4
67189	103	2	14706.046404	12813.709202			year1112	12	70	2	5	3.0	2.0	1.43	2.0	1.0	3.0	2.0					120.0	2.0	120.0	7.0			120.0	7.0	63.0	1.0	2.0	2.0	2.0	2.0	2.0	2.0			17.41	0.72	4.2
67270	92	3	36144.248604	34874.122648			year1112	12	42	2	3	4.0	1.0	1.41	1.0	0.0		1.0	1.0												35.0	1.0	2.0	2.0	2.0	2.0	2.0	2.0			6.01	0.73	4.8
67395	95	2	16850.233711	16741.034883			year1112	12	55	2	4	2.0	1.0	0.66	2.0	0.0		2.0					60.0	2.0	60.0	1.0					40.0	1.0	2.0	2.0	2.0	2.0	2.0	2.0			4.19	0.79	5.4
67438	92	2	7268.809657	6943.972932			year1112	12	61	1	4	2.0	1.0	1.32	1.0	1.0	2.0	2.0											180.0	1.0	54.0	1.0	2.0	2.0	2.0	2.0	2.0	2.0			138.79	0.73	7.1
67530	94	2	22508.005013	22446.308035			year1112	12	52	1	1	5.0	4.0	1.38	1.0	4.0	1.0	2.0													51.0	1.0	2.0	2.0	2.0	2.0	2.0	2.0			3.26	0.77	5.9
67539	101	1	103775.32646	102855.72615			year1112	12	27	2	3	1.0	1.0	0.89	1.0	1.0	2.0	1.0	1.0								240.0	7.0	45.0	7.0	26.0	1.0	2.0	2.0	2.0	2.0	2.0	2.0			9.16	0.63	4.4
67647	95	2	17598.146607	16494.288293			year1112	12	70	2	4	3.0	4.0	1.1	1.0	0.0		2.0													60.0	1.0	2.0	2.0	2.0	2.0	2.0	2.0			11.28	1.14	9.3
67799	94	1	28031.650144	27945.726298			year1112	12	38	2	3	4.0	1.0	1.26	2.0			1.0	3.0						60.0	5.0			20.0	6.0	35.0	1.0	2.0	2.0	2.0	2.0	2.0	2.0			9.13	0.58	4.1
67808	98	1	45600.111014	40827.983435			year1112	12	80	2	3	1.0	2.0	2.62	2.0			1.0	1.0												45.0	1.0	2.0	2.0	1.0	1.0	2.0	2.0			394.74	0.57	3.6
67855	100	2	11546.882913	11498.794569			year1112	12	58	1	5	5.0	1.0	5.0	1.0	0.0		1.0	3.0				60.0	5.0	60.0	5.0			45.0	5.0	45.0	1.0	2.0	2.0	2.0	2.0	2.0	2.0			3.75	0.89	5.6
67872	90	1	23572.887355	20441.922878			year1112	12	78	2	2	1.0	1.0	0.94	2.0			2.0													63.0	1.0	2.0	2.0	2.0	1.0	2.0	2.0			31.67	0.6	3.7
67925	90	3	12144.773422	12449.932013			year1112	12	51	2	4	4.0	3.0	2.23				2.0											60.0	2.0	10.0	1.0	2.0	2.0	2.0	2.0	2.0	2.0			2.99	1.23	8.9
67970	100	2	51076.634961	48254.793439			year1112	12	72	1	3	4.0	1.0		1.0	6.0	1.0	1.0	3.0				120.0	1.0					240.0	1.0	33.0	1.0	2.0	1.0	2.0	2.0	2.0	2.0			57.31	1.38	6.4
68038	96	1	7295.298127	7238.674935			year1112	12	68	1	4	3.0	3.0	5.0	1.0	6.0	3.0	1.0	2.0												48.0	1.0	2.0	2.0	2.0	2.0	2.0	2.0			4.68	1.2	7.7
68069	94	2	11753.317783	10136.963678			year1112	12	66	2	2	3.0	5.0	0.41				2.0													50.0	1.0	2.0	2.0	2.0	2.0	2.0	2.0			5.08	0.89	4.8
68073	94	1	26375.922323	26124.541799			year1112	12	58	1	4	4.0	6.0	1.34	1.0	0.0		1.0	1.0								120.0	3.0			55.0	1.0	2.0	2.0	2.0	2.0	2.0	2.0			5.25	0.88	7.0
68154	99	1	15843.647059	15599.953109			year1112	12	56	1	4	4.0	1.0	5.0	1.0	2.0	3.0	2.0											60.0	3.0	7.0	1.0	2.0	2.0	2.0	2.0	2.0	2.0			7.53	1.12	5.9
68227	101	2	26248.270338	25638.18991			year1112	12	56	2	4	3.0	2.0	0.38				2.0													55.0	1.0	2.0	2.0	2.0	2.0	2.0	2.0			4.29	0.7	3.3
68447	95	1	49400.509437	49568.196121			year1112	12	68	2	3	4.0	3.0	0.78	2.0			2.0			20.0	1.0	30.0	3.0					10.0	2.0	35.0	1.0	2.0	1.0	2.0	2.0	2.0	1.0			22.85	0.79	8.3
68453	93	2	58123.268911	56393.181686			year1112	12	79	2	3	3.0	1.0	2.31	2.0			2.0			60.0	7.0							45.0	7.0	76.0	1.0	2.0	2.0	2.0	2.0	2.0	2.0			10.95	0.88	5.2
68478	94	2	120278.38199	116464.87482			year1112	12	41	1	3	4.0	1.0	2.91	1.0	4.0	1.0	2.0			360.0	6.0	120.0	6.0			120.0	5.0	120.0	6.0	39.0	1.0	2.0	2.0	2.0	2.0	2.0	2.0			4.62	0.98	8.3
68531	96	1	6085.921613	6038.685119			year1112	12	60	1	4	4.0	1.0	5.0	2.0			2.0									45.0	3.0			55.0	1.0	2.0	2.0	2.0	2.0	2.0	2.0			5.3	1.44	8.3
68538	93	2	9657.569347	9472.03363			year1112	12	72	1	4	2.0	1.0		2.0			2.0					240.0	2.0							68.0	1.0	2.0	2.0	2.0	2.0	2.0	2.0			4.47	2.43	2.9
68594	95	1	13189.875012	12291.154515			year1112	12	80	1	3	3.0	2.0	0.92	2.0	0.0		2.0											60.0	7.0	78.0	1.0	2.0		1.0	2.0	1.0	2.0			10.77	0.99	5.7
68720	98	1	222579.78343	215228.01258			year1112	12	53	2	3	3.0	1.0	1.98	1.0	1.0	1.0	1.0	1.0												51.0	1.0	2.0	2.0	2.0	2.0	2.0	2.0			9.38	0.69	3.5
68767	96	1	10112.428208	9680.216878			year1112	12	68	2	4	4.0	5.0		2.0			2.0					300.0	7.0					30.0	7.0	58.0	1.0	2.0	2.0	2.0	2.0	2.0	2.0			3.13	0.86	3.8
68808	99	2	17974.767241	18032.281818			year1112	12	58	1	4	4.0	3.0	0.4	1.0	5.0	1.0	1.0	1.0						10.0	7.0					40.0	1.0	2.0	2.0	2.0	2.0	2.0	2.0			2.51	1.06	7.9
68855	95	1	73766.510327	71070.181743			year1112	12	70	1	3	4.0	1.0	1.94	1.0	7.0	1.0	1.0	3.0										180.0	2.0	50.0	1.0	2.0	2.0	2.0	2.0	2.0	2.0			2.83	0.78	4.0
68864	91	2	37858.742479	29695.385784			year1112	12	57	2	2	1.0	1.0	0.66	1.0	4.0	2.0	1.0	3.0												51.0	1.0	2.0	2.0	2.0	2.0	2.0	2.0			11.29	0.8	5.9
68933	100	2	8684.171961	8517.336599			year1112	12	72	1	4	4.0	1.0	5.0	1.0	2.0	1.0	1.0	3.0										240.0	5.0	58.0	1.0	2.0	2.0	2.0	2.0	2.0	1.0			5.47	1.02	7.1
68944	93	1	21872.034752	20341.088581			year1112	12	79	2	2	4.0	3.0	0.64	1.0	0.0		1.0	3.0				60.0	1.0	15.0	1.0					35.0	1.0	2.0	2.0	2.0	2.0	2.0	2.0			7.27	0.75	3.4
68948	101	2	89037.775585	86578.861495			year1112	12	36	2	3	4.0	1.0	1.88	1.0	3.0	2.0	1.0	1.0										10.0	3.0	35.0	1.0	2.0	2.0	2.0	2.0	2.0	2.0			5.42	0.76	4.1
69014	91	1	64726.722108	60942.568495			year1112	12	78	1	3	4.0	1.0	4.3	1.0	4.0	3.0	1.0	3.0				29.0	2.0							58.0	1.0	2.0	1.0	1.0	2.0	1.0	2.0			20.75	1.23	8.1
69018	97	2	16964.610342	16058.989596			year1112	12	39	1	4	2.0	6.0	0.21	1.0	4.0	1.0	1.0	3.0												29.0	1.0	2.0	2.0	2.0	2.0	2.0	2.0			8.65	0.86	5.2
69036	98	2	9213.337166	8764.234393			year1112	12	76	1	4	2.0	1.0		2.0	3.0	2.0	1.0	3.0												58.0	1.0	2.0	2.0	1.0	2.0	2.0	2.0			3.33	1.32	7.5
69151	93	1	123574.26732	119599.30778			year1112	12	57	1	3	5.0	1.0	4.59	1.0	7.0	1.0	1.0	3.0				90.0	1.0	60.0	7.0	60.0	4.0	30.0	3.0	57.0	1.0	2.0	2.0	2.0	2.0	2.0	2.0			3.7	1.19	4.8
69347	95	2	20085.335673	20137.063643			year1112	12	49	1	3	1.0	1.0	0.9	1.0	0.0		1.0	1.0												35.0	1.0	2.0	1.0	2.0	2.0	1.0	1.0			11.27	0.99	6.9
69386	95	2	19738.253068	19541.667675			year1112	12	52	1	5	3.0	5.0	1.21	1.0	0.0		1.0	3.0				240.0	4.0							40.0	1.0	2.0	2.0	2.0	2.0	2.0	2.0			5.42	0.88	4.3
69413	100	2	15477.500537	15521.115746			year1112	12	50	2	4	4.0	3.0	1.08	1.0	2.0	2.0	1.0	2.0												39.0	1.0	2.0	2.0	2.0	2.0	2.0	2.0			3.92	0.76	5.2
69695	90	2	9337.125921	8992.410435			year1112	12	80	1	4		3.0	1.54	1.0	0.0		1.0	3.0						60.0	4.0					53.0	1.0	2.0	2.0	2.0	2.0	2.0	2.0			44.91	1.62	9.2
69858	95	1	9541.978936	9655.271429			year1112	12	65	1	4	5.0	1.0	4.21	1.0	0.0		2.0					30.0	7.0	30.0	7.0	30.0	7.0	30.0	7.0	45.0	1.0	2.0	2.0	2.0	2.0	2.0	2.0			5.32	1.09	6.5
69973	98	1	28307.564263	26637.81974			year1112	12	55	2	3	3.0	3.0	1.03	1.0	0.0		1.0	1.0		600.0	5.0	600.0	4.0	120.0	5.0					43.0	1.0	2.0	2.0	2.0	1.0	2.0	2.0			11.94	0.55	3.9
69989	90	2	19970.708273	17318.187297			year1112	12	75	2	2	1.0	6.0	1.02	2.0	1.0	3.0	2.0							120.0	7.0					65.0	1.0	2.0	2.0	2.0	2.0	2.0	2.0			23.96	0.66	5.1
70015	95	2	19427.051933	16851.334496			year1112	12	57	1	4	4.0	3.0	1.66	1.0	2.0	1.0	1.0	1.0				120.0	5.0	120.0	5.0	60.0	2.0	120.0	5.0	44.0	1.0	2.0	2.0	2.0	2.0	2.0	2.0			4.27		6.0
70118	91	2	61529.339683	54095.581484			year1112	12	80	2	3	4.0	2.0	1.84	1.0	2.0	1.0	1.0	3.0												70.0	1.0	2.0	2.0	2.0	2.0	2.0	2.0			26.0	0.71	3.9
70175	96	1	12221.798846	11699.431733			year1112	12	62	2	4	3.0	3.0	2.31	2.0			2.0					180.0	5.0					60.0	5.0	50.0	1.0	2.0	2.0	2.0	2.0	2.0	2.0			3.43	0.91	5.9
70529	98	1	37702.525304	36244.629058			year1112	12	49	1	3	2.0	1.0	0.73	1.0	7.0	1.0	1.0	3.0						240.0	5.0					49.0	1.0	2.0	1.0	1.0	2.0	1.0	2.0			3.41	0.93	6.5
70593	99	1	7725.81565	7608.031426			year1112	12	80	1	4	3.0	2.0	1.84	1.0	3.0	1.0	1.0	3.0										10.0	2.0	50.0	1.0	2.0	2.0	2.0	2.0	2.0	2.0			17.73	0.85	5.1
70597	95	1	35814.074718	35126.205635			year1112	12	49	2	5	2.0	5.0	0.96				1.0	1.0						120.0	7.0			60.0	7.0	48.0	1.0	2.0	2.0	2.0	2.0	2.0	2.0			11.68	0.58	2.9
70599	101	2	36424.033955	36134.528328			year1112	12	54	1	3	4.0	1.0	2.04	1.0	1.0	3.0	1.0	1.0		480.0	6.0							60.0	1.0	45.0	1.0	2.0	2.0	2.0	2.0	2.0	2.0			23.25	0.73	4.7
70710	101	1	30575.794656	29087.427528			year1112	12	57	2	2	4.0	3.0	1.07	1.0	3.0	3.0	2.0							20.0	7.0					55.0	1.0	2.0	2.0	2.0	2.0	2.0	2.0			3.59	0.75	4.6
70868	95	1	32895.997285	32980.717958			year1112	12	46	1	3	2.0	1.0	1.21	1.0	0.0		1.0	1.0										60.0	7.0	36.0	1.0	2.0	2.0	2.0	2.0	2.0	2.0			4.0	0.76	5.9
70912	93	2	7407.101145	7290.319536			year1112	12	67	1	2	5.0	2.0	5.0	1.0	8.0	3.0	1.0	3.0												55.0	1.0	2.0	2.0	2.0	2.0	2.0	2.0			11.57	1.21	5.9
71005	96	1	12230.621635	11355.3308			year1112	12	64	2	4	3.0	1.0	3.14	1.0	0.0		2.0					45.0	3.0					20.0	4.0	25.0	1.0	2.0	2.0	2.0	2.0	2.0	2.0			2.97	0.76	5.5
71048	98	2	26515.471818	24870.513993			year1112	12	52	2	1	2.0	4.0	0.13				2.0							120.0	2.0			120.0	3.0	45.0	1.0	2.0	2.0	2.0	2.0	2.0	2.0			16.64	0.45	3.0
71069	98	1	132572.26134	133022.2689			year1112	12	62	2	3	3.0	1.0	1.75	1.0	2.0	1.0	1.0	3.0				45.0	3.0	60.0	5.0			120.0	5.0	48.0	1.0	2.0	2.0	2.0	2.0	2.0	2.0			4.24	0.79	7.1
71141	92	1	20903.590301	20131.904783			year1112	12	78	2	4	5.0	2.0	2.51	1.0	1.0	1.0	1.0	2.0												70.0	1.0	2.0	2.0	2.0	2.0	2.0	2.0			11.85	0.88	5.1
71428	94	1	104268.10054	99741.609501			year1112	12	35	1	3	4.0	1.0	1.57	1.0	0.0		2.0			180.0	6.0	240.0	6.0							9.0	1.0	2.0	2.0	2.0	2.0	2.0	2.0			4.83	0.73	6.7
71511	96	2	12450.236093	11842.156092			year1112	12	64	1	5	4.0	1.0		1.0	4.0	3.0	1.0	3.0										60.0	4.0	63.0	1.0	2.0	2.0	1.0	2.0	1.0	2.0			152.24	0.67	6.6
71527	91	1	33220.140308	32032.578233			year1112	12	54	2	3	4.0	3.0	0.86	1.0	1.0	2.0	1.0	3.0				10.0	5.0					60.0	2.0	41.0	1.0	2.0	2.0	2.0	2.0	2.0	2.0			30.0	0.81	3.8
71542	94	2	101809.07559	99831.393624			year1112	12	67	2	3	5.0	1.0	5.0	2.0	2.0	3.0	1.0	3.0												25.0	1.0	2.0	2.0	1.0	2.0	1.0	2.0			5.06	1.19	6.0
71656	93	1	171966.73729	163791.42772			year1112	12	58	1	3	5.0	1.0	5.0	1.0	3.0	1.0	1.0	3.0						20.0	7.0			20.0	2.0	28.0	1.0	2.0	2.0	2.0	2.0	2.0	2.0			6.22	0.88	5.4
71702	98	2	13517.506264	12669.609493			year1112	12	70	2	4	3.0	2.0		2.0			2.0													45.0	1.0	2.0	2.0	2.0	2.0	2.0	2.0			34.41	0.72	6.4
71777	95	2	10541.248354	9807.668192			year1112	12	77	2	4	2.0	1.0	0.87	2.0	5.0	3.0	2.0													67.0	1.0	2.0	2.0	2.0	2.0	2.0	2.0			76.63	0.75	5.0
71901	101	1	31779.541767	30442.30641			year1112	12	48	2	5	4.0	1.0	0.88	2.0	0.0		1.0	3.0												22.0	1.0	2.0	2.0	2.0	2.0	2.0	2.0			22.11	0.74	5.8
73564	114	1	61758.65488	60325.095254			year1314	14	61	2	3	5.0	2.0	5.0	2.0	2.0	3.0	2.0													50.0	1.0	2.0	2.0	2.0	2.0	2.0	2.0			7.85	0.92	5.1	0.806	0.93	0.769	1.081	2.0	2.0
73618	104	1	27752.641769	27153.124199			year1314	14	54	2	3	5.0	1.0		1.0	7.0	1.0	2.0											45.0	4.0	40.0	1.0	2.0	2.0	2.0	2.0	2.0	2.0			3.69	0.94	4.4	0.705	0.881	0.69	1.043	2.0	2.0
73702	113	2	81166.214601	82152.110665			year1314	14	48	2	3	2.0	1.0	3.81	1.0	4.0	3.0	1.0	1.0		30.0	5.0									25.0	1.0	2.0	1.0	2.0	2.0	2.0	1.0			29.39	0.71	4.9					2.0	2.0
73709	115	1	14009.298686	14122.831429			year1314	14	64	1	4	3.0	1.0	2.0				2.0													22.0	1.0	2.0	2.0	2.0	2.0	2.0	2.0				1.86	8.4					2.0	2.0
73815	112	1	20018.247495	19721.999749			year1314	14	72	2	4	4.0	1.0	3.22	1.0	3.0	3.0	1.0	1.0												52.0	1.0	2.0	1.0	2.0	2.0	2.0	2.0			16.22	1.01	7.1					1.0	2.0
74310	112	2	24012.913667	23927.80253			year1314	14	60	2	5	2.0	1.0	4.83	2.0			1.0	1.0				360.0	7.0					30.0	4.0	60.0	1.0	2.0	2.0	2.0	2.0	2.0	1.0			9.64	0.58	4.7	0.761	0.853	0.64	1.008	2.0	2.0
74442	117	2	7925.957746	7605.014062			year1314	14	63	1	4	4.0	1.0	3.69	1.0	0.0		1.0	3.0		180.0	2.0	60.0	2.0					60.0	1.0	42.0	1.0	2.0	2.0	2.0	2.0	2.0	2.0			19.51	0.94	7.1	1.25	1.358	1.052	1.571	2.0	2.0
74669	107	2	40125.428468	38908.626538			year1314	14	80	2	3	2.0	2.0	4.61	1.0	0.0		2.0														1.0	2.0	1.0	2.0	2.0	2.0	2.0			23.78	1.01	4.5					2.0	1.0
74734	115	2	108837.60677	101812.19777			year1314	14	57	2	3	3.0	1.0	1.68	2.0			1.0	3.0				420.0	4.0							55.0	1.0	2.0	2.0	2.0	2.0	2.0	2.0			75.61	0.64	3.0					2.0	2.0
74885	111	1	19830.889119	20199.008824			year1314	14	57	2	1	4.0	1.0	0.64	2.0	1.0	3.0	2.0					60.0	7.0							56.0	1.0	2.0	2.0	2.0	2.0	2.0	2.0			5.56	1.03	4.9	0.558	0.714	0.564	0.841	2.0	2.0
74928	117	1	18704.915096	17790.466055			year1314	14	50	1	1	2.0	1.0	2.59	1.0	2.0	3.0	2.0			240.0	5.0									45.0	1.0	2.0	2.0	2.0	2.0	2.0	2.0			5.35	0.86	5.4	0.906	1.071	0.778	1.24	2.0	2.0
75003	113	1	27459.066925	27806.924289			year1314	14	51	2	4	4.0	4.0	1.27				1.0	1.0												51.0	1.0	2.0	2.0	2.0	2.0	2.0	2.0			2.79	0.72	5.8					2.0	2.0
75070	118	1	15445.782013	15107.120526			year1314	14	74	2	1	1.0	1.0	0.93	2.0	1.0	3.0	2.0					60.0	7.0	120.0	1.0					45.0	1.0	2.0	2.0	2.0	1.0	2.0	2.0			20.15	0.62	4.6	0.698	0.854	0.584	1.063	2.0	2.0
75108	105	2	33977.581769	30464.571461			year1314	14	80	1	3	4.0	1.0	4.45	1.0	3.0	1.0	1.0	3.0												50.0	1.0	2.0	2.0	2.0	2.0	2.0	2.0			428.28	1.09	7.4	0.703	0.955	0.784	1.127	2.0	2.0
75136	107	1	115814.42665	114986.31471			year1314	14	56	1	3	4.0	1.0	5.0	1.0	2.0	2.0	1.0	3.0				60.0	5.0	20.0	5.0			15.0	3.0	33.0	1.0	2.0	2.0	2.0	2.0	2.0	2.0			4.64	0.91	6.0	0.817	1.08	0.776	1.323	2.0	1.0
75325	116	2	22395.838956	20871.929909			year1314	14	64	1	3	2.0	1.0	0.85	1.0	7.0	1.0	2.0			180.0	5.0									60.0	1.0	2.0	2.0	2.0	2.0	2.0	2.0			28.84	0.95	6.6	0.819	1.053	0.818	1.259	2.0	2.0
75375	104	1	25140.050469	24960.290688			year1314	14	52	1	3	3.0	1.0	1.06	1.0	7.0	1.0	2.0			480.0	3.0	480.0	5.0	480.0	5.0					50.0	1.0	2.0	2.0	2.0	2.0	2.0	2.0			98.45	0.81	6.0					2.0	1.0
75382	115	2	25787.902339	25570.743078			year1314	14	54	1	4	3.0	5.0	0.57	1.0	2.0	1.0	1.0	1.0						120.0	4.0					54.0	1.0	2.0	2.0	2.0	2.0	2.0	2.0			8.21	0.93	6.2	0.972	1.154	0.843	1.365	2.0	2.0
75416	116	2	22395.838956	20871.929909			year1314	14	61	1	3	4.0	1.0	1.08	1.0	3.0	3.0	1.0	1.0												45.0	1.0	2.0	1.0	1.0	2.0	1.0	2.0			2.73	1.6	7.6					2.0	2.0
75472	116	2	98368.005565	98127.7155			year1314	14	61	2	3	5.0	1.0	4.13	1.0	3.0	2.0	1.0	3.0						20.0	5.0			30.0	5.0	51.0	1.0	2.0	2.0	2.0	2.0	2.0	2.0			6.6	0.67	5.7	0.687	1.008	0.795	1.224	2.0	2.0
75688	118	2	16044.458084	16006.908825			year1314	14	57	2	2	2.0	3.0	0.3	1.0	2.0	1.0	2.0													48.0	1.0	2.0	2.0	2.0	2.0	2.0	2.0			5.71	0.59	5.2					2.0	2.0
75706	112	1	34186.649479	33922.263974			year1314	14	44	2	4	4.0	3.0	1.93	1.0	5.0	3.0	1.0	3.0										60.0	2.0	31.0	1.0	2.0	2.0	2.0	2.0	2.0	2.0			6.31	0.6	4.5	0.722	0.804	0.641	0.895	2.0	2.0
75754	109	1	22247.803172	22060.326312			year1314	14	55	1	3	4.0	1.0	0.61	1.0	3.0	3.0	1.0	3.0				60.0	7.0					60.0	3.0	50.0	1.0	2.0	2.0	2.0	2.0	2.0	2.0			3.18	0.98	6.9	0.682	0.868	0.662	1.045	2.0	1.0
75923	104	1	31794.180514	30134.270058			year1314	14	80	1	3	5.0	1.0	3.87	1.0	5.0	1.0	2.0					90.0	2.0	30.0	2.0					70.0	1.0	2.0	2.0	2.0	2.0	2.0	2.0			8.33	0.89	5.4	0.704	0.914	0.726	1.078	2.0	2.0
76084	108	1	26745.112107	26850.658634			year1314	14	48	1	2	5.0	1.0	4.67	1.0	1.0	1.0	2.0													38.0	1.0	2.0	2.0	2.0	2.0	2.0	2.0			5.28	1.14	7.0	0.834	1.1	0.776	1.367	2.0	2.0
76110	109	1	27906.256109	26892.390328			year1314	14	22	1	3	2.0	6.0	0.5	1.0	0.0		1.0	1.0												20.0	1.0	2.0	2.0	2.0	2.0	2.0	2.0			6.36	0.81	6.0
76149	118	1	15011.402274	15107.120526			year1314	14	68	2	1	1.0	1.0	3.33	2.0			2.0													61.0	1.0	2.0	2.0	2.0	2.0	2.0	2.0			49.21	0.76	4.6					2.0	2.0
76158	105	1	32587.152378	32267.942251			year1314	14	72	2	3	2.0	1.0	0.64	1.0	1.0	1.0	1.0	1.0												65.0	1.0	2.0	2.0	2.0	2.0	2.0	2.0			15.0	0.66	4.8	0.757	0.927	0.726	1.083	2.0	2.0
76217	106	1	19548.456533	19358.277985			year1314	14	53	2	1	1.0	5.0	0.42	1.0	1.0	2.0	1.0	3.0										20.0	3.0	14.0	1.0	2.0	2.0	2.0	2.0	2.0	2.0			6.29	0.65	5.8	1.004	1.155	0.846	1.379	2.0	2.0
76224	104	2	14353.76382	14098.321033			year1314	14	74	2	3	1.0	2.0	0.73	1.0	0.0		2.0													72.0	1.0	2.0	2.0	2.0	2.0	2.0	2.0			10.32	1.02	7.9					2.0	2.0
76322	109	1	27704.676417	28218.956804			year1314	14	43	2	1	3.0	3.0	0.76	1.0	1.0	2.0	2.0					30.0	5.0							40.0	1.0	2.0	1.0	2.0	2.0	1.0	2.0			15.71	0.54	4.1	0.783	0.883	0.661	1.031	2.0	2.0
76397	112	2	18602.012788	18814.734899			year1314	14	69	1	1	2.0	1.0	1.08	1.0	5.0	3.0	1.0	2.0				30.0	5.0							50.0	1.0	2.0	2.0	2.0	2.0	2.0	2.0			7.68	0.84	4.9					2.0	2.0
76433	113	1	33378.645175	31153.847668			year1314	14	44	1	3	2.0	1.0	1.16	1.0	0.0		1.0	1.0		360.0	6.0	240.0	6.0	60.0	6.0					30.0	1.0	2.0	2.0	2.0	2.0	2.0	2.0			3.2	0.79	4.9	0.849	1.009	0.759	1.19	2.0	2.0
76465	105	1	47329.12072	46865.504432			year1314	14	71	2	3	4.0	3.0	2.0	1.0	3.0	3.0	1.0	3.0												40.0	1.0	2.0	2.0	2.0	2.0	2.0	2.0			12.53	0.66	3.3	0.634	0.736	0.634	0.824	2.0	2.0
76735	113	1	155528.59014	152364.71601			year1314	14	58	2	3	4.0	2.0	0.61	1.0	1.0	2.0	1.0	1.0												48.0	1.0	2.0	2.0	2.0	2.0	1.0	1.0			11.67	0.64	3.0	0.457	0.564	0.377	0.696	1.0	1.0
76754	112	1	14696.760276	14180.768061			year1314	14	76	1	4	4.0	1.0	5.0	1.0	1.0	1.0	2.0					30.0	1.0							76.0	1.0	2.0	2.0	2.0	2.0	2.0	2.0			18.46	1.19	6.3	0.862	1.126	0.812	1.394	2.0	2.0
76842	111	2	14525.01499	14291.724029			year1314	14	62	1	1	3.0	1.0	5.0	1.0	6.0	1.0	1.0	3.0												61.0	1.0	2.0	2.0	2.0	2.0	2.0	2.0			4.44	0.73	3.9	0.772	0.936	0.662	1.172	2.0	2.0
76945	116	2	24398.660008	22859.754728			year1314	14	53	2	3	2.0	1.0	0.85	1.0	7.0	1.0	1.0	1.0		15.0	4.0									50.0	1.0	2.0	2.0	2.0	2.0	2.0	2.0			2.22	0.9	4.9	0.647	0.871	0.69	1.03	2.0	2.0
76991	107	2	40396.134614	38908.626538			year1314	14	80	2	3	4.0	1.0	1.88	2.0			2.0							50.0	4.0					28.0	1.0	2.0	2.0	2.0	2.0	2.0	2.0			19.38	0.77	3.6	0.613	0.804	0.731	0.911	2.0	2.0
77067	115	1	73697.801964	74311.781717			year1314	14	67	2	3	5.0	1.0	3.03	2.0	0.0		1.0	1.0												44.0	1.0	2.0	2.0	1.0	2.0	2.0	2.0			5.0	0.65	4.6	0.649	0.784	0.596	0.901	2.0	2.0
77199	115	2	37153.526032	33644.734694			year1314	14	54	2	3	1.0	3.0	0.57	1.0	3.0	3.0	1.0	1.0												14.0	1.0	2.0	2.0	2.0	2.0	2.0	2.0			9.74		4.5	0.642	0.831	0.6	1.071	2.0	1.0
77246	105	1	11115.739019	11205.822068			year1314	14	68	1	4	5.0	5.0	1.57	1.0	2.0	1.0	2.0													68.0	1.0	2.0	2.0	2.0	2.0	2.0	2.0			4.39	1.08	5.1	0.819	1.016	0.701	1.264	2.0	2.0
77391	115	1	21493.383733	20050.900742			year1314	14	36	1	3	3.0	1.0	0.9	1.0	2.0	2.0	1.0	1.0		120.0	5.0	120.0	5.0	30.0	7.0	60.0	5.0	120.0	7.0	31.0	1.0	2.0	2.0	2.0	2.0	2.0	2.0			24.66	0.99	8.5
77407	115	2	22088.459105	21792.368016			year1314	14	44	2	3	4.0	4.0	1.02	1.0	7.0	1.0	1.0	1.0		30.0	5.0	30.0	6.0	15.0	6.0					43.0	1.0	2.0	2.0	2.0	2.0	2.0	2.0			6.76	0.73	3.9	0.683	0.819	0.561	1.036	2.0	2.0
77580	113	1	38306.100173	37301.558379			year1314	14	80	2	3	3.0	1.0	0.85	2.0			2.0													80.0	1.0	2.0	2.0	2.0	2.0	2.0	2.0			304.0	0.9	3.5					2.0	1.0
77660	106	1	18746.991814	18961.371824			year1314	14	66	1	1	4.0	1.0	2.58	1.0	5.0	1.0	1.0	3.0										240.0	1.0	64.0	1.0	2.0	2.0	2.0	2.0	2.0	2.0			9.29	0.95	6.3	0.732	0.977	0.747	1.166	2.0	2.0
77686	112	2	93328.884909	90336.851737			year1314	14	39	2	3	2.0	3.0		1.0	2.0	1.0	2.0			120.0	2.0	10.0	5.0					60.0	2.0	16.0	1.0	2.0	2.0	2.0	2.0	2.0	2.0			6.81	0.75	5.0
77700	105	1	35709.510353	32939.067721			year1314	14	48	2	3	3.0	3.0	0.78				1.0	1.0												35.0	1.0	2.0	2.0	2.0	2.0	2.0	2.0			6.4	0.92	2.5	0.703	0.784	0.556	0.971	2.0	2.0
78000	109	1	53181.959497	50239.070187			year1314	14	33	2	3	5.0	1.0	3.63	1.0	1.0	1.0	2.0					120.0	3.0			60.0	3.0			32.0	1.0	2.0	2.0	2.0	2.0	2.0	2.0			7.84	0.92	5.5
78084	113	1	30136.765985	29962.886786			year1314	14	61	2	3	1.0	1.0	0.76	1.0	0.0		1.0	1.0												40.0	1.0	2.0	2.0	2.0	2.0	2.0	2.0				0.71	4.0					1.0	2.0
78304	112	1	16350.712449	15594.512382			year1314	14	60	1	3	3.0	3.0	0.73	1.0	2.0	3.0	1.0	3.0												50.0	1.0	2.0	1.0	1.0	1.0	1.0	1.0			4.25	0.66	6.1					2.0	1.0
78522	114	2	20853.577	20545.181159			year1314	14	51	2	4	4.0	4.0	0.75	2.0			1.0	3.0												48.0	1.0	2.0	2.0	2.0	2.0	2.0	2.0			12.06	0.94	5.5	0.62	0.758	0.652	0.869	2.0	2.0
78634	113	1	31791.327708	29756.246062			year1314	14	55	2	3	3.0	3.0	0.43	1.0	12.0	3.0	1.0	1.0										60.0	3.0	40.0	1.0	2.0	2.0	2.0	2.0	2.0	2.0			6.17	0.65	6.6					2.0	2.0
78707	115	2	29652.498595	25570.743078			year1314	14	56	1	4	2.0	5.0	0.57	1.0	2.0	1.0	1.0	1.0						45.0	7.0					55.0	1.0	2.0	2.0	2.0	2.0	2.0	2.0			37.57	1.02	5.6	0.781	0.886	0.645	1.073	2.0	2.0
78883	115	2	29417.871136	27076.665719			year1314	14	51	1	3	4.0	1.0	1.16	1.0	3.0	1.0	1.0	2.0				300.0	5.0							30.0	1.0	2.0	2.0	2.0	2.0	2.0	2.0			4.4	0.93	4.4	0.617	0.784	0.671	0.885	2.0	2.0
79199	109	1	15877.769625	15174.746412			year1314	14	80	2	1	1.0	2.0	0.73	2.0	0.0		2.0													62.0	1.0	2.0	1.0	2.0	2.0	2.0	2.0			2818.18	2.29	8.8	0.386	0.548	0.309	0.756	2.0	1.0
79300	113	1	21868.006868	21698.182164			year1314	14	39	1	3	4.0	6.0	0.78	1.0	4.0	3.0	2.0					240.0	4.0							33.0	1.0	2.0	2.0	2.0	2.0	2.0	2.0			6.05	0.81	6.9
79322	113	1	27939.935052	25966.636989			year1314	14	70	1	3	4.0	3.0	1.26	1.0	0.0		1.0	3.0												65.0	1.0	2.0	1.0	1.0	2.0	1.0	1.0				1.05	7.1	0.572	0.76	0.563	0.907	2.0	2.0
79375	115	2	28942.320622	25279.925279			year1314	14	35	2	3	2.0	6.0	0.9	2.0			1.0	1.0										20.0	5.0	34.0	1.0	2.0	2.0	2.0	2.0	2.0	2.0			9.82	0.74	5.2
79437	116	2	10306.705217	10279.214263			year1314	14	60	1	4	4.0	3.0	0.6	1.0	10.0	3.0	2.0					480.0	2.0							25.0	1.0	2.0	1.0	1.0	1.0	1.0	2.0			19.03	1.02	6.3	0.744	0.857	0.547	1.079	1.0	2.0
79484	106	1	31060.378281	31463.897254			year1314	14	54	1	1	1.0	3.0	1.84	2.0	1.0	3.0	1.0	2.0				60.0	1.0	15.0	4.0					30.0	1.0	2.0	1.0	2.0	2.0	1.0	2.0			10.2	0.59	5.5					2.0	2.0
79668	113	2	24066.779311	22866.073366			year1314	14	48	2	3	2.0	5.0	0.91				1.0	3.0				180.0	7.0					480.0	1.0	24.0	1.0	2.0	2.0	2.0	2.0	2.0	2.0			9.63	1.06	4.4	0.831	1.012	0.744	1.232	2.0	2.0
79800	113	1	32859.509005	29756.246062			year1314	14	55	2	3	2.0	1.0	2.58	1.0	10.0	3.0	1.0	1.0												30.0	1.0	2.0	2.0	2.0	2.0	2.0	1.0			11.3	0.8	7.0					2.0	2.0
79929	111	1	12525.95963	12261.350101			year1314	14	60	2	1	4.0	3.0	0.65	1.0	2.0	3.0	1.0	1.0												45.0	1.0	2.0	2.0	2.0	1.0	2.0	2.0			106.42	0.73	4.5					2.0	2.0
79987	118	1	14549.037875	14241.691039			year1314	14	66	2	2	1.0	3.0	0.52	1.0	1.0	3.0	2.0											45.0	3.0	65.0	1.0	2.0	2.0	2.0	2.0	2.0	2.0			4.29	0.71	4.3	0.716	0.971	0.692	1.227	2.0	2.0
80007	114	1	10540.070054	9918.956424			year1314	14	73	1	4	2.0	1.0	0.7	1.0	1.0	1.0										10.0	7.0			59.0	1.0	2.0	2.0	2.0	2.0	2.0	2.0			7.34	0.93	6.5	1.212	1.431	1.141	1.596	2.0	2.0
80105	114	1	13841.430712	13801.726515			year1314	14	62	1	4	5.0	6.0	1.43	1.0	1.0	2.0	2.0					60.0	1.0					30.0	5.0	52.0	1.0	2.0	2.0	2.0	2.0	2.0	2.0			5.66	1.02	6.2	0.956	1.229	0.888	1.445	2.0	2.0
80136	118	2	9801.434264	9475.529823			year1314	14	65	1	1	3.0	1.0	0.36	1.0	1.0	3.0	1.0	3.0		360.0	5.0	360.0	5.0							64.0	1.0	2.0	2.0	2.0	2.0	2.0	2.0			41.49	0.67	4.9	0.652	0.894	0.603	1.102	2.0	2.0
80201	118	1	15630.692204	15875.841315			year1314	14	63	2	5	2.0	3.0	0.86	2.0			2.0											30.0	7.0		1.0	2.0	2.0	2.0	2.0	2.0	2.0			18.13	0.53	4.8	0.418	0.362	0.291	0.389	1.0	2.0
80212	107	2	136748.7761	133966.93442			year1314	14	56	2	3	5.0	1.0	5.0	2.0			2.0													39.0	1.0	2.0	2.0	2.0	2.0	2.0	2.0			6.58	0.75	4.1					2.0	1.0
80252	109	2	88079.001463	88812.791646			year1314	14	64	2	3	4.0	6.0	3.17	1.0	3.0	3.0	1.0	1.0				240.0	4.0							60.0	1.0	2.0	2.0	2.0	2.0	2.0	2.0			90.0	0.93	6.7	0.748	0.84	0.497	1.048	2.0	2.0
80321	114	2	10628.228607	9993.736156			year1314	14	72	1	4	3.0	3.0	1.08	1.0	0.0		1.0	3.0										30.0	3.0	51.0	1.0	2.0	2.0	2.0	2.0	2.0	2.0			11.91	0.76	6.4	0.77	0.958	0.746	1.106	2.0	2.0
80432	109	1	13008.28149	13036.074129			year1314	14	77	2	1	1.0	2.0	0.82				2.0													57.0	1.0	2.0	2.0	2.0	2.0	2.0	2.0			355.56	1.0	4.7					2.0	2.0
80497	118	2	22727.81318	23015.093413			year1314	14	37	2	1	2.0	4.0	0.68	2.0			2.0							10.0	5.0					31.0	1.0	2.0	2.0	2.0	2.0	2.0	2.0			5.66	0.66	3.2
80739	113	1	34845.802532	33160.516091			year1314	14	30	2	3	4.0	4.0	0.13	1.0	15.0	3.0	2.0					20.0	4.0							22.0	1.0	2.0	2.0	2.0	2.0	2.0	2.0			15.71	0.74	5.0
81030	113	2	106961.09033	106540.96452			year1314	14	60	1	3	3.0	1.0		1.0	7.0	1.0	1.0	3.0										45.0	3.0	55.0	1.0	2.0	2.0	2.0	2.0	2.0	2.0			5.43	1.02	5.5	0.779	0.965	0.782	1.123	2.0	2.0
81093	113	1	35245.854987	35015.769399			year1314	14	36	2	3	3.0	6.0	0.78	1.0	3.0	3.0	2.0													8.0	1.0	2.0	2.0	1.0	2.0	2.0	2.0			14.52	0.53	5.9
81269	109	2	55435.571874	53754.49049			year1314	14	80	2	3	2.0	1.0	1.34	2.0			2.0													75.0	1.0	2.0	2.0	2.0	2.0	2.0	1.0			127.91	1.13	7.8	1.087	1.18	0.825	1.438	2.0	2.0
81316	107	1	21514.78204	20441.396758			year1314	14	43	2	3	3.0	1.0	1.27	1.0	1.0	3.0	1.0	1.0				120.0	7.0							34.0	1.0	2.0	2.0	2.0	2.0	2.0	2.0			4.14	0.89	4.5	0.937	1.085	0.882	1.248	2.0	2.0
81416	113	1	20777.059599	20328.253924			year1314	14	80	1	3	4.0	1.0	0.85	2.0			2.0													80.0	1.0	2.0	2.0	2.0	2.0	2.0	2.0			22.32	1.15	6.1					2.0	2.0
81427	106	1	24377.576282	24008.369977			year1314	14	52	1	1	1.0	6.0	0.42	1.0	2.0	3.0	2.0					120.0	3.0			60.0	2.0			47.0	1.0	2.0	2.0	2.0	2.0	2.0	2.0			3.43	0.98	6.1	0.844	0.985	0.701	1.209	2.0	2.0
81438	111	1	25015.102626	25479.456602			year1314	14	56	2	1	4.0	3.0	2.63	1.0	1.0	2.0	1.0	3.0												53.0	1.0	2.0	2.0	2.0	2.0	2.0	2.0			60.26	0.55	3.8	0.852	0.96	0.702	1.192	2.0	2.0
81736	115	2	81081.529412	74449.516168			year1314	14	76	2	3	2.0	1.0	4.84	2.0			2.0			60.0	3.0	240.0	7.0							66.0	1.0	2.0	2.0	2.0	2.0	2.0	2.0			35.06	0.73	3.5	0.77	0.974	0.735	1.175	2.0	2.0
81824	115	1	70496.991718	70084.59231			year1314	14	78	1	3	3.0	1.0	1.92	1.0	2.0	2.0	1.0	3.0				360.0	5.0							70.0	1.0	2.0	2.0	2.0	2.0	2.0	2.0			11.43	0.98	6.9	0.806	0.98	0.758	1.141	2.0	2.0
81831	105	2	24372.775512	22991.864895			year1314	14	72	2	5	5.0	1.0	1.77	2.0	0.0		2.0					180.0	5.0			120.0	2.0			21.0	1.0	2.0	2.0	2.0	2.0	2.0	2.0			134.48	1.89	10.9					2.0	2.0
81933	109	1	29712.177282	28385.263622			year1314	14	80	2	5	1.0	2.0	0.73	1.0	0.0		1.0	3.0												40.0	1.0	2.0	2.0	2.0	2.0	1.0	2.0			11.63	1.94	10.1					2.0	1.0
82046	110	2	33353.414431	31612.099496			year1314	14	80	1	3	3.0	2.0	5.0	2.0			2.0													80.0	1.0	2.0	2.0	2.0	2.0	2.0	2.0			127.4	2.73	8.1					2.0	2.0
82233	105	1	34682.270845	33625.298298			year1314	14	47	2	3	5.0	3.0	1.12	1.0	0.0		1.0	1.0												40.0	1.0	2.0	1.0	2.0	1.0	2.0	1.0			50.0	0.47	2.8					2.0	2.0
82261	113	1	26603.185931	24815.783429			year1314	14	42	1	3	2.0	1.0	0.35				1.0	1.0				20.0	3.0					25.0	4.0	19.0	1.0	2.0	2.0	2.0	2.0	2.0	2.0			67.37	0.89	3.9					2.0	2.0
82334	107	1	23784.494137	21326.598137			year1314	14	50	2	4	3.0	5.0	0.32	1.0	3.0	1.0	1.0	1.0		60.0	3.0			45.0	3.0					48.0	1.0	2.0	2.0	2.0	2.0	2.0	2.0			4.27	0.74	6.9					2.0	1.0
82446	109	2	31873.286006	31194.146663			year1314	14	66	1	3	3.0	1.0	1.59	1.0	0.0		1.0	3.0						95.0	7.0					62.0	1.0	2.0	2.0	2.0	2.0	1.0	2.0			9.01	1.22	7.2	0.831	0.935	0.725	1.107	2.0	1.0
82495	114	2	20288.166306	20545.181159			year1314	14	51	2	4	2.0	5.0	1.52	1.0	2.0	1.0	1.0	1.0												45.0	1.0	2.0	2.0	2.0	2.0	2.0	2.0			13.33	0.54	5.7	1.09	1.061	0.811	1.185	2.0	2.0
82504	111	2	10747.160528	10452.231857			year1314	14	73	1	2	3.0	4.0	0.73	1.0	1.0	2.0	1.0	1.0		10.0	3.0									65.0	1.0	2.0	2.0	2.0	2.0	2.0	2.0			815.03	1.02	5.5	0.895	1.045	0.678	1.331	2.0	2.0
82708	110	1	61960.102413	61455.600029			year1314	14	78	2	3	5.0	1.0	5.0	2.0	0.0		2.0					30.0	3.0					10.0	2.0	38.0	1.0	2.0	2.0	2.0	2.0	2.0	2.0			171.7	0.99	1.1	0.569	0.646	0.508	0.772	2.0	2.0
82737	115	1	18721.499623	18888.577559			year1314	14	66	2	4	2.0	5.0	0.33	1.0	1.0	2.0	1.0	3.0		30.0	2.0									35.0	1.0	2.0	1.0	1.0	2.0	2.0	2.0			7.82	0.8	3.9	0.788	0.877	0.655	1.006	2.0	2.0
82749	108	2	77635.431616	76045.210584			year1314	14	64	1	3	4.0	1.0	3.94	1.0	10.0	3.0	2.0					90.0	1.0							20.0	1.0	2.0	2.0	1.0	2.0	2.0	2.0			7.75	1.14	6.7	0.933	1.088	0.85	1.273	2.0	2.0
82982	117	1	13942.663077	13972.452054			year1314	14	74	2	1	1.0	2.0	1.6	2.0	2.0	3.0	2.0													69.0	1.0	2.0	2.0	2.0	2.0	2.0	2.0			89.8	0.81	4.2					2.0	2.0
83033	115	1	20492.389014	18888.577559			year1314	14	60	2	4	3.0	5.0	0.33	2.0	4.0	3.0	1.0	3.0												54.0	1.0	2.0	2.0	1.0	2.0	2.0	1.0			22.18	0.71	2.9	0.739	0.901	0.638	1.099	2.0	2.0
83179	112	1	13174.470176	13281.237386			year1314	14	64	1	4	4.0	1.0	3.83	1.0	3.0	1.0	1.0	3.0												45.0	1.0	2.0	2.0	2.0	2.0	2.0	2.0			3147.06	6.11	9.4	1.002	1.28	1.021	1.481	2.0	1.0
83203	117	2	68411.223799	63081.943565			year1314	14	61	2	3	3.0	1.0	5.0	2.0	0.0		1.0	1.0		60.0	7.0	240.0	7.0	60.0	7.0	90.0	3.0	90.0	3.0	54.0	1.0	2.0	1.0	1.0	1.0	1.0	2.0			13.45	0.54	3.3	0.64	0.787	0.626	0.93	2.0	2.0
83321	108	1	23742.733264	21885.681618			year1314	14	80	2	4	2.0	2.0	0.7	2.0	0.0		1.0	3.0												76.0	1.0	2.0	2.0	2.0	2.0	1.0	2.0			5.4	0.87	4.0	0.601	0.598	0.487	0.654	2.0	2.0
83341	110	1	17831.404777	16452.001711			year1314	14	68	2	4	1.0	3.0	1.57	2.0	0.0		1.0	1.0												46.0	1.0	2.0	2.0	2.0	2.0	2.0	2.0			4.39		5.1	0.605	0.668	0.468	0.779	2.0	2.0
83376	114	1	25540.94913	25864.507365			year1314	14	43	2	4	5.0	1.0	3.33	2.0			2.0													42.0	1.0	2.0	2.0	2.0	2.0	2.0	2.0			6.38	0.84	5.6					2.0	2.0
83424	115	1	24805.07571	25119.311742			year1314	14	57	2	4	4.0	1.0	2.0	2.0	1.0	3.0	2.0					480.0	1.0							55.0	1.0	2.0	2.0	2.0	2.0	2.0	2.0			22.22	0.78	6.7	0.787	0.866	0.64	1.005	2.0	1.0
83438	108	2	23157.324484	22962.317252			year1314	14	57	1	4	5.0	1.0	3.24	1.0	10.0	3.0	2.0					120.0	5.0					20.0	3.0	57.0	1.0	2.0	2.0	2.0	2.0	2.0	1.0			151.9	2.22	8.6	0.873	1.087	0.826	1.319	2.0	2.0
83702	112	1	33466.362531	31569.274135			year1314	14	80	2	3	4.0	2.0	3.57	1.0	10.0	3.0	2.0											10.0	3.0	80.0	1.0	2.0	2.0	2.0	2.0	2.0	2.0			13.33	1.02	6.5	0.742	0.957	0.769	1.115	2.0	2.0
83777	133	2	14484.987902	13892.041938			year1516	16	56	1	5	2.0	1.0	1.35	2.0			2.0			30.0	1.0									24.0	1.0	2.0	2.0	2.0	2.0	2.0	2.0			7.0	1.01	3.6
83920	121	1	9306.463126	9719.309761			year1516	16	68	2	1	1.0	1.0	0.35	2.0	0.0		2.0													66.0	1.0	2.0	2.0	2.0	2.0	2.0	2.0			4.67	0.83	6.0
84130	123	2	98480.345057	97314.051186			year1516	16	26	2	3	3.0	1.0	4.49	1.0	1.0	1.0	1.0	1.0		240.0	5.0	180.0	5.0	15.0	7.0					25.0	1.0	2.0	2.0	2.0	2.0	2.0	2.0			18.16	0.47	2.7
84156	124	1	18462.081212	18235.626534			year1516	16	29	2	4	4.0	6.0	0.35				2.0					600.0	5.0							15.0	1.0	2.0	2.0	2.0	2.0	2.0	2.0			3.44	0.74	4.7
84173	127	1	21710.539835	21156.842673			year1516	16	52	1	1	3.0	1.0	2.99	1.0	3.0	2.0	1.0	3.0				180.0	2.0					20.0	3.0	45.0	1.0	2.0	2.0	2.0	2.0	2.0	2.0			8.39	0.81	4.5
84582	130	2	14237.325673	14327.335331			year1516	16	66	1	4	4.0	1.0		1.0	3.0	2.0	1.0	3.0				240.0	4.0			150.0	4.0	180.0	5.0	50.0	1.0	2.0	2.0	2.0	2.0	2.0	2.0			12.13	1.04	6.5
84716	120	1	49489.815679	50028.327334			year1516	16	44	2	3	2.0	1.0	1.07	2.0	0.0		1.0	3.0		120.0	3.0	120.0	4.0							40.0	1.0	2.0	2.0	2.0	2.0	1.0	2.0			12.37	0.5	5.9
84774	129	2	24238.17643	23179.8468			year1516	16	48	2	4	3.0	3.0		2.0	0.0		1.0	1.0												19.0	1.0	2.0	1.0	2.0	2.0	2.0	2.0			3.45	0.75	4.7
84787	131	2	16901.948131	17309.35911			year1516	16	78	2	4	3.0	1.0	1.34	2.0			1.0	1.0												48.0	1.0	2.0	2.0	2.0	2.0	2.0	2.0			25.7	0.8	4.8
84944	132	2	35171.247841	35799.566203			year1516	16	60	2	3	4.0	1.0	0.84	2.0			1.0	1.0												57.0	1.0	2.0	2.0	2.0	2.0	2.0	2.0			10.44	0.77	6.0
85033	119	1	9634.042185	7972.121726			year1516	16	70	2	2	1.0	4.0	0.46				2.0													70.0	1.0	2.0	2.0	2.0	2.0	2.0	2.0			7.14	0.92	3.3
85304	130	2	16665.039132	15613.121835			year1516	16	68	1	4	3.0	1.0	1.56	1.0	0.0		1.0	3.0												50.0	1.0	2.0	2.0	2.0	2.0	2.0	2.0			4.48	1.49	7.3
85346	127	1	11541.212501	11906.274705			year1516	16	76	2	2	1.0	2.0	0.77	2.0	2.0	3.0	1.0	3.0												40.0	1.0	2.0	2.0	2.0	2.0	2.0	2.0			17.74	0.73	3.3
85453	127	2	23268.903088	22640.370078			year1516	16	42	2	2	2.0	1.0	1.05	1.0	1.0	3.0	1.0	1.0				120.0	3.0							36.0	1.0	2.0	1.0	2.0	2.0	1.0	2.0			9.33	0.48	4.6
85648	132	1	14532.42213	14624.297414			year1516	16	67	1	4	4.0	3.0	0.76	1.0	12.0	3.0	2.0											15.0	4.0	62.0	1.0	2.0	2.0	2.0	2.0	2.0	2.0			13.59	1.08	4.6
85669	128	1	72039.920287	71626.050067			year1516	16	78	1	3	3.0	1.0	3.14	1.0	2.0	2.0	1.0	3.0				15.0	7.0							70.0	1.0	2.0	2.0	2.0	2.0	2.0	2.0			11.63	0.74	7.6
85813	132	2	46294.986626	42962.100798			year1516	16	80	1	3	4.0	1.0		1.0	5.0	1.0	1.0	3.0										15.0	4.0	78.0	1.0	2.0	2.0	2.0	2.0	2.0	2.0			20.0	0.93	6.5
85904	133	2	15556.734531	11554.934501			year1516	16	66	1	4	4.0	1.0	1.09	1.0	1.0	1.0	1.0	3.0								150.0	4.0	45.0	4.0	65.0	1.0	2.0	2.0	2.0	2.0	2.0	2.0			3.82	0.99	7.7
86013	124	1	7995.284187	7791.994132			year1516	16	64	2	2	5.0	3.0	3.48	2.0	2.0	3.0	1.0	3.0												50.0	1.0	2.0	2.0	2.0	2.0	2.0	2.0			15.38	0.76	3.7
86139	119	2	12493.837188	12572.824354			year1516	16	69	1	5	5.0	2.0		1.0	0.0		1.0	1.0				10.0	4.0							59.0	1.0	2.0	2.0	2.0	2.0	2.0	2.0			88.1	0.89	4.3
86168	130	1	48417.341109	45307.376885			year1516	16	80	1	3	4.0	1.0	2.18	2.0	2.0	3.0	1.0	3.0				30.0	3.0							79.0	1.0	2.0	2.0	2.0	2.0	2.0	2.0			5.91	1.01	6.1
86192	119	2	17102.742245	17066.100402			year1516	16	59	2	4	3.0	2.0	0.94	1.0	1.0	2.0	2.0							240.0	6.0			120.0	4.0	57.0	1.0	2.0	2.0	2.0	2.0	2.0	2.0			12.73	0.69	6.8
86273	131	2	16901.948131	17309.35911			year1516	16	73	2	4	4.0	1.0	2.18	2.0			2.0													39.0	1.0	2.0	2.0	2.0	2.0	2.0	2.0			35.33	0.78	6.8
86284	127	2	39757.552328	35372.791829			year1516	16	46	1	1	4.0	1.0	1.05	1.0	1.0	3.0	1.0	2.0		120.0	2.0	60.0	1.0	30.0	2.0			30.0	2.0	42.0	1.0	2.0	2.0	2.0	2.0	2.0	1.0			5.0	0.92	6.5
86365	121	1	9267.012544	9594.519522			year1516	16	68	1	1	1.0	1.0	1.19	1.0	0.0		1.0	3.0												68.0	1.0	2.0	2.0	1.0	2.0	2.0	2.0			20.08	0.7	4.3
86435	121	1	11344.197645	9002.514699			year1516	16	72	1	1	1.0	1.0	1.44	1.0	1.0	1.0	2.0							30.0	6.0					70.0	1.0	2.0	2.0	2.0	2.0	2.0	2.0			9.01	0.78	5.7
86510	129	1	34495.753633	31964.793964			year1516	16	36	2	2	4.0	1.0	1.1	1.0	5.0	3.0	2.0					120.0	3.0	20.0	1.0					33.0	1.0	2.0	2.0	2.0	2.0	2.0	2.0			43.36	0.55	6.4
86717	123	2	49521.494035	50406.173025			year1516	16	62	2	3	3.0	5.0	1.69	2.0			2.0													50.0	1.0	2.0	2.0	2.0	2.0	2.0	2.0			4.33	0.75	4.1
86745	124	1	8138.390301	8426.010459			year1516	16	65	1	2	3.0	1.0	0.89	1.0	2.0	3.0	2.0													57.0	1.0	2.0	2.0	2.0	2.0	2.0	2.0			12.54	0.97	7.2
86812	127	2	12680.585276	13058.756055			year1516	16	64	2	1	4.0	1.0	2.5	1.0	3.0	2.0	2.0			60.0	1.0									60.0	1.0	2.0	2.0	2.0	2.0	2.0	2.0			15.45	0.53	4.0
86815	120	1	26270.332704	24494.468888			year1516	16	33	1	1	1.0	1.0	0.91	1.0	1.0	1.0	1.0	3.0												29.0	1.0	2.0	2.0	2.0	2.0	2.0	2.0			4.1	0.8	5.9
86982	127	2	12740.367888	13007.001673			year1516	16	66	1	1	5.0	1.0	2.5	2.0			2.0					120.0	1.0							63.0	1.0	2.0	2.0	2.0	2.0	2.0	2.0			13.72	0.86	7.9
87021	132	2	40290.68882	37823.623674			year1516	16	58	1	3	4.0	1.0	1.75	2.0	0.0		2.0				6.0		5.0							41.0	1.0	2.0	2.0	2.0	1.0	1.0	1.0			382.32	1.2	8.5
87122	131	2	18647.459931	19151.248467			year1516	16	65	2	4	2.0	1.0	2.5	2.0			1.0	3.0												62.0	1.0	2.0	2.0	2.0	2.0	2.0	2.0			49.43	3.44	4.8
87123	132	1	181461.24202	181684.43865			year1516	16	68	1	3	4.0	1.0	2.49	1.0	1.0	1.0	1.0	3.0				120.0	5.0	30.0	4.0			30.0	4.0	27.0	1.0	2.0	2.0	2.0	2.0	2.0	2.0			12.16	1.04	5.4
87275	123	2	22372.691041	20412.772115			year1516	16	75	1	3	2.0	1.0	1.56	1.0	1.0	3.0	1.0	3.0												60.0	1.0	2.0	2.0	2.0	2.0	2.0	2.0			10.08	1.47	6.8
87335	120	2	62335.405714	56182.874651			year1516	16	80	2	3	3.0	6.0		1.0	2.0	2.0	2.0											30.0	2.0	37.0	1.0	2.0	2.0	2.0	2.0	2.0	2.0			19.77	0.94	7.4
87415	127	2	43145.510098	40320.785816			year1516	16	59	1	3	5.0	1.0	1.75	1.0	1.0	1.0	1.0	3.0												50.0	1.0	2.0	2.0	2.0	2.0	2.0	2.0			6.23	0.92	6.2
87490	131	2	22972.040129	22617.429243			year1516	16	58	1	4	4.0	1.0	4.06	2.0			2.0					360.0	5.0							57.0	1.0	2.0	2.0	2.0	2.0	2.0	2.0			39.57	1.01	5.5
87696	130	2	29357.583058	23785.343607			year1516	16	66	2	4	2.0	4.0	0.84	2.0			2.0													30.0	1.0	2.0	2.0	1.0	2.0	2.0	2.0			353.05	10.22	5.0
87711	128	1	26271.81613	25107.801393			year1516	16	46	2	1	5.0	1.0	4.74	2.0			2.0													8.0	1.0	2.0	2.0	2.0	2.0	2.0	2.0			21.04	0.55	4.7
87783	132	2	14790.926747	13005.540419			year1516	16	59	2	2	4.0	3.0	1.57	2.0	0.0		1.0	3.0										30.0	4.0	50.0	1.0	2.0	2.0	2.0	2.0	2.0	2.0			74.4	0.72	4.9
87824	120	1	13256.022149	11709.112101			year1516	16	54	2	1	4.0	1.0		2.0	1.0	3.0	2.0													49.0	1.0	2.0	2.0	2.0	2.0	2.0	2.0			9.71	0.48	6.1
87841	127	1	29292.604431	25756.746512			year1516	16	50	2	2	4.0	5.0	1.49	1.0	0.0		1.0	1.0				180.0	5.0					20.0	3.0	45.0	1.0	2.0	2.0	2.0	2.0	2.0	2.0			141.35	0.67	3.5
87897	131	2	156829.81671	152925.51136			year1516	16	50	1	3	5.0	5.0	5.0	2.0	2.0	3.0	2.0													31.0	1.0	2.0	2.0	2.0	2.0	2.0	2.0			17.82	0.91	7.1
87953	132	2	52126.766231	49050.060431			year1516	16	80	2	3	3.0	2.0	0.64	2.0	0.0		2.0					90.0	5.0					20.0	4.0	69.0	1.0	2.0	2.0	2.0	2.0	2.0	2.0			10.18	1.14	6.5
87977	131	1	29849.327373	27470.92851			year1516	16	80	1	3	3.0	1.0	0.03	1.0	1.0	2.0	1.0	3.0		30.0	1.0	30.0	7.0							60.0	1.0	2.0	2.0	2.0	2.0	2.0	2.0			5.93	1.38	9.2
88019	132	1	100860.61387	101119.71146			year1516	16	73	1	3	3.0	1.0	5.0	1.0	1.0	1.0	1.0	3.0												49.0	1.0	2.0	2.0	2.0	2.0	2.0	2.0			1.66	1.42	7.0
88125	121	1	14264.650861	13364.248956			year1516	16	61	1	4	3.0	1.0	2.45	1.0	0.0		2.0					120.0	2.0							58.0	1.0	2.0	2.0	2.0	2.0	2.0	2.0			5.4	1.31	7.3
88203	128	1	9267.012544	9594.519522			year1516	16	64	1	1	3.0	1.0	1.07	1.0	0.0		2.0													54.0	1.0	2.0	2.0	2.0	2.0	2.0	2.0			3.77	1.3	7.6
88217	122	1	23121.767185	23329.972215			year1516	16	51	1	1	1.0	1.0	2.11	1.0	2.0	2.0	2.0			480.0	5.0	480.0	5.0	15.0	7.0					20.0	1.0	2.0	2.0	2.0	2.0	2.0	2.0			3.8	0.82	5.3
88231	132	1	24183.461509	24278.341434			year1516	16	62	2	4	4.0	4.0	1.83	2.0	1.0	3.0	2.0					45.0	3.0					45.0	3.0	13.0	1.0	2.0	1.0	1.0	1.0	2.0	1.0			14.07	1.01	3.8
88404	132	2	16340.745536	16246.867754			year1516	16	70	1	3	4.0	1.0	2.2	1.0	3.0	1.0	2.0			120.0	2.0									60.0	1.0	2.0	1.0	2.0	2.0	2.0	1.0			328.03	1.38	8.7
88676	127	2	24390.432276	24416.69418			year1516	16	80	2	4	1.0	2.0	2.79	1.0	0.0		1.0	2.0										60.0	3.0	25.0	1.0	2.0	1.0	2.0	2.0	1.0	2.0			11.41	0.47	3.9
88930	130	2	66467.865903	61965.054855			year1516	16	24	1	3	5.0	6.0	1.37	1.0	1.0	1.0	1.0	1.0				300.0	5.0					60.0	2.0	14.0	1.0	2.0	2.0	2.0	2.0	2.0	2.0			6.4	0.75	5.9
89034	126	1	162558.12877	155869.04987			year1516	16	69	2	3	3.0	1.0	2.39	2.0	6.0	3.0	1.0	3.0				30.0	3.0							51.0	1.0	2.0	2.0	2.0	2.0	2.0	2.0			20.63	0.75	4.3
89069	126	2	18770.362286	18844.004786			year1516	16	63	2	5	5.0	1.0		1.0	2.0	2.0	2.0											45.0	2.0	55.0	1.0	2.0	2.0	2.0	2.0	2.0	2.0			4.2	0.81	4.0
89091	131	1	11425.493677	10978.89267			year1516	16	70	1	4	4.0	3.0	0.71	1.0	0.0		1.0	1.0												30.0	1.0	2.0	2.0	1.0	2.0	2.0	2.0			1.92	2.22	5.0
89161	132	2	22758.126982	18386.220454			year1516	16	74	2	4	2.0	3.0	0.67	2.0	0.0		1.0	3.0												57.0	1.0	2.0	2.0	2.0	2.0	2.0	2.0			9.16	1.02	8.5
89171	123	2	59293.667377	57273.660832			year1516	16	70	2	3	3.0	2.0	1.47	2.0			2.0													16.0	1.0	2.0	2.0	2.0	2.0	2.0	2.0			12.47	0.71	5.5
89175	121	1	24622.376034	23957.283396			year1516	16	44	2	1	1.0	1.0	4.52	2.0			2.0													42.0	1.0	2.0	2.0	2.0	2.0	2.0	2.0			7.78	0.48	4.1
89241	129	1	27087.61299	26185.826443			year1516	16	44	2	4	5.0	2.0	5.0	1.0	7.0	1.0	1.0	3.0										20.0	2.0	43.0	1.0	2.0	2.0	2.0	2.0	2.0	2.0			28.97	3.22	18.0
89275	127	1	8075.617835	8294.635914			year1516	16	67	2	2	2.0	2.0	1.02	2.0	2.0	3.0	1.0	3.0		240.0	2.0	30.0	2.0					30.0	7.0	22.0	1.0	2.0	2.0	2.0	2.0	1.0	2.0			26.1	0.75	5.6
89327	132	1	23544.482063	21943.349083			year1516	16	73	2	4	2.0	3.0		2.0	1.0	3.0	1.0	3.0		60.0	7.0	15.0	1.0	10.0	2.0					53.0	1.0	2.0	2.0	2.0	2.0	2.0	2.0			9.76	0.85	6.7
89371	126	1	17337.242169	14080.095558			year1516	16	63	1	4	2.0	3.0	0.17	1.0	1.0	3.0	1.0	3.0						30.0	5.0			60.0	3.0	47.0	1.0	2.0	2.0	2.0	2.0	2.0	2.0			12.17	1.26	7.7
89412	126	2	21912.712149	22133.20714			year1516	16	62	2	4	1.0	2.0	0.76	1.0	2.0	2.0	1.0	3.0		120.0	2.0	10.0	2.0	60.0	2.0					62.0	1.0	2.0	2.0	2.0	2.0	2.0	2.0			86.67	0.65	6.1
89647	133	1	23310.456462	22686.006881			year1516	16	47	2	3	4.0	2.0	1.36	1.0	3.0	1.0	1.0	2.0		180.0	5.0	120.0	5.0					20.0	2.0	47.0	1.0	2.0	2.0	2.0	2.0	2.0	2.0			8.99	0.68	6.1
89650	127	2	16170.444425	16272.675434			year1516	16	62	1	4	3.0	1.0	2.79	1.0	2.0	1.0	1.0	3.0		180.0	3.0	180.0	4.0							50.0	1.0	2.0	2.0	2.0	2.0	2.0	2.0			5.38	0.8	5.4
89755	124	2	19934.771413	20012.982285			year1516	16	60	2	4	3.0	5.0	0.51	1.0	0.0		1.0	1.0				180.0	7.0					10.0	2.0	56.0	1.0	2.0	1.0	1.0	2.0	1.0	2.0			7.56	0.77	5.9
89813	127	2	140782.43456	137011.0999			year1516	16	40	2	3	4.0	1.0	2.26	1.0	6.0	3.0	1.0	3.0				120.0	5.0			45.0	3.0	30.0	4.0	20.0	1.0	2.0	2.0	2.0	2.0	2.0	2.0			7.09	0.71	7.1
89848	128	2	19488.592599	17814.531777			year1516	16	80	1	5	5.0	1.0		2.0			2.0													70.0	1.0	2.0	2.0	1.0	2.0	2.0	2.0			24.86	1.3	8.1
89907	131	1	38682.008717	36747.386367			year1516	16	77	2	3	2.0	1.0	1.66	2.0			1.0	1.0				120.0	7.0					30.0	7.0	60.0	1.0	2.0	2.0	1.0	2.0	2.0	1.0			15.08	0.87	3.6
89960	130	1	126056.42065	126190.23963			year1516	16	69	2	3	4.0	1.0		2.0	1.0	3.0	1.0	3.0										60.0	2.0	9.0	1.0	2.0	2.0	2.0	2.0	2.0	2.0			5.23	0.9	3.2
90004	129	1	30376.616497	29906.369241			year1516	16	42	1	1	1.0	6.0		1.0	0.0		2.0													41.0	1.0	2.0	2.0	2.0	2.0	2.0	2.0			5.41	0.71	4.7
90075	125	1	21287.040088	20578.363159			year1516	16	58	2	4	4.0	1.0	0.31	1.0	0.0		1.0	1.0		30.0	5.0	60.0	6.0							35.0	1.0	2.0	2.0	2.0	2.0	2.0	2.0			19.78	0.85	5.8
90256	127	2	36438.362739	35236.610484			year1516	16	51	1	2	5.0	1.0	4.94	1.0	2.0	1.0	2.0			360.0	5.0	360.0	5.0							45.0	1.0	2.0	2.0	2.0	2.0	2.0	2.0			26.96	0.79	4.0
90301	130	1	125380.25594	125513.35711			year1516	16	65	2	3	3.0	1.0	4.08	2.0	0.0		1.0	3.0										10.0	2.0	38.0	1.0	2.0	2.0	1.0	1.0	2.0	2.0			2646.58	1.09	9.3
90417	128	1	14756.62682	12211.034893			year1516	16	76	2	1	1.0	2.0	0.74	2.0			2.0							120.0	7.0			60.0	4.0	69.0	1.0	2.0	1.0	1.0	2.0	1.0	2.0			36.88	0.97	4.1
90542	129	1	40670.982284	38895.134759			year1516	16	47	2	4	4.0	3.0	5.0	1.0	1.0	2.0	2.0							30.0	7.0	25.0	3.0	20.0	5.0	30.0	1.0	2.0	2.0	2.0	2.0	2.0	2.0			6.65	0.69	4.3
90563	128	1	13561.171564	14026.929433			year1516	16	80	2	1	1.0	2.0		2.0	2.0	3.0	2.0													80.0	1.0	2.0	1.0	1.0	2.0	2.0				56.11	0.96	6.1
90651	129	1	27704.030807	27414.718546			year1516	16	44	2	5	5.0	1.0	5.0	2.0	10.0	3.0	2.0											40.0	5.0	30.0	1.0	2.0	2.0	2.0	2.0	2.0	2.0			13.49	0.68	4.2
90739	121	1	9398.263869	8822.464405			year1516	16	70	1	2	1.0	1.0	1.48	1.0	2.0	2.0	2.0					240.0	7.0							64.0	1.0	2.0	2.0	2.0	2.0	2.0	2.0			9.7	0.93	4.4
90850	120	1	9223.528226	9632.695762			year1516	16	62	2	2	1.0	1.0	1.49	1.0	1.0	3.0	2.0					60.0	3.0					30.0	3.0	58.0	1.0	2.0	2.0	2.0	2.0	2.0	2.0			5.36	0.87	5.3
90894	121	1	87241.569319	87465.681381			year1516	16	77	1	3	4.0	2.0	5.0	2.0	1.0	3.0	1.0	1.0												70.0	1.0	2.0	2.0	2.0	2.0	2.0	2.0			10.12	0.8	4.0
90929	130	2	49826.658472	50296.216183			year1516	16	65	2	5	4.0	2.0	1.71	1.0	1.0	2.0	2.0					120.0	3.0							40.0	1.0	2.0	2.0	2.0	2.0	2.0	1.0			3.29	0.75	5.0
91004	130	2	15623.474187	14637.30172			year1516	16	63	1	4	2.0	3.0	3.28	1.0	2.0	1.0	1.0	1.0		180.0	5.0									40.0	1.0	2.0	2.0	2.0	2.0	2.0	2.0			8.49	1.17	11.7
91028	124	1	10777.977915	11305.530443			year1516	16	72	2	2	1.0	1.0	0.89	2.0			2.0													60.0	1.0	2.0	1.0	1.0	2.0	1.0	2.0			13.45	0.71	3.6
91166	122	1	182466.76923	184218.85176			year1516	16	65	1	3	4.0	1.0	3.68	2.0			2.0			300.0	6.0	120.0	5.0	60.0	3.0			30.0	4.0	62.0	1.0	2.0	2.0	2.0	2.0	2.0	2.0			12.87	1.3	9.2
91187	125	2	28642.962223	28917.997693			year1516	16	63	1	3	4.0	6.0	1.01	1.0	0.0		1.0	3.0				300.0	2.0					40.0	2.0	63.0	1.0	2.0	2.0	2.0	2.0	1.0	2.0			13.17	0.87	3.7
91204	132	2	24267.038096	24274.430192			year1516	16	38	2	4	4.0	1.0	2.62	1.0	3.0	1.0	1.0	2.0		480.0	5.0	480.0	5.0							14.0	1.0	2.0	2.0	2.0	2.0	2.0	2.0			12.58	0.64	3.7
91343	123	1	10250.240666	10315.043613			year1516	16	63	1	4	2.0	3.0	2.99	1.0	1.0	2.0	1.0	3.0						15.0	2.0					30.0	1.0	2.0	1.0	2.0	2.0	2.0	2.0			22.68	1.1	5.5
91353	129	1	26456.801285	25768.911807			year1516	16	57	1	4	5.0	1.0	2.46	1.0	3.0	2.0	2.0													35.0	1.0	2.0	2.0	2.0	2.0	2.0	2.0			3.88	1.25	8.9
91416	127	2	13207.829986	13661.452353			year1516	16	73	2	2	1.0	2.0	0.59	2.0			1.0	3.0												45.0	1.0	2.0	1.0	1.0	2.0	2.0	2.0			251.63	0.48	5.9
91495	127	1	27778.183052	26862.0471			year1516	16	55	1	2	3.0	1.0	5.0	1.0	1.0	1.0	1.0	3.0				180.0	5.0	60.0	5.0			120.0	5.0	40.0	1.0	2.0	2.0	2.0	2.0	2.0	2.0			12.5	0.93	6.3
91527	121	1	29578.209831	29747.959295			year1516	16	41	2	3	4.0	4.0	1.0	1.0	1.0	1.0	1.0	2.0												37.0	1.0	2.0	2.0	2.0	2.0	2.0	2.0			5.37	0.72	5.0
91632	127	1	10049.68416	10233.08778			year1516	16	60	1	1	2.0	1.0	1.1	1.0	0.0		2.0			180.0	2.0	180.0	2.0							56.0	1.0	2.0	1.0	1.0	1.0	1.0	1.0			68.52	0.81	7.3
91696	126	1	63102.20571	60374.353976			year1516	16	80	2	3	2.0	1.0		2.0	4.0	3.0	2.0			60.0	1.0									50.0	1.0	2.0	2.0	2.0	2.0	1.0	1.0			19.21	1.66	7.9
91747	119	2	7710.656733	7872.027395			year1516	16	66	1	2	3.0	1.0	0.3	1.0	2.0	2.0	2.0							20.0	7.0			20.0	7.0	50.0	1.0	2.0	2.0	2.0	2.0	2.0	2.0			6.04	0.69	5.8
91900	127	2	44081.182117	42128.094999			year1516	16	46	2	1	5.0	1.0	5.0	2.0	5.0	3.0	2.0													29.0	1.0	2.0	2.0	2.0	2.0	2.0	2.0			6.52	0.54	5.9
92188	122	1	20281.319287	20164.80286			year1516	16	77	1	3	4.0	3.0	1.15	1.0	0.0		1.0	3.0				120.0	2.0	25.0	2.0					57.0	1.0	2.0	2.0	2.0	2.0	1.0	2.0			19.04	1.04	5.9
92198	129	1	37552.297073	36302.125775			year1516	16	47	2	4	4.0	1.0		1.0	2.0	1.0	2.0			240.0	5.0	300.0	5.0	10.0	5.0					40.0	1.0	2.0	2.0	2.0	2.0	2.0	2.0			19.15	0.67	5.6
92217	122	2	25656.837145	23804.006186			year1516	16	64	2	5	5.0	1.0	5.0	2.0			2.0													54.0	1.0	2.0	2.0	2.0	2.0	2.0	2.0			6.8	0.59	5.4
92238	122	2	13890.763145	14367.840822			year1516	16	80	2	1	3.0	2.0		1.0	0.0		1.0	3.0						30.0	1.0					70.0	1.0	2.0	2.0	2.0	2.0	2.0	2.0			37.77	1.11	4.8
92386	130	2	32949.636174	31852.694238			year1516	16	57	2	4	4.0	3.0	4.21	2.0	0.0		2.0					360.0	7.0	30.0	3.0	30.0	2.0	30.0	2.0	50.0	1.0	2.0	2.0	2.0	2.0	2.0	2.0			11.64	0.75	6.4
92548	129	2	22258.535319	22458.967188			year1516	16	58	1	1	1.0	1.0					1.0	2.0		480.0	5.0					15.0	3.0			57.0	1.0	2.0	2.0	2.0	2.0	2.0	2.0			8.07	0.92	6.9
92620	122	1	21730.959752	21109.797508			year1516	16	37	1	5	3.0	1.0	0.63	2.0			2.0													12.0	1.0	2.0	2.0	2.0	2.0	2.0	2.0			4.15	1.01	9.6
92686	131	1	54105.881387	53349.39482			year1516	16	73	1	3	1.0	5.0	1.61	2.0	0.0		1.0	3.0												40.0	1.0	2.0	2.0	1.0	2.0	1.0	2.0			7.76	0.66	4.1
92977	133	1	25991.398272	24084.40469			year1516	16	38	2	1	4.0	5.0	0.02	1.0	2.0	3.0												45.0	5.0	30.0	1.0	2.0	2.0	2.0	2.0	2.0	2.0			3.94	0.75	3.9
92993	125	1	15296.55816	14698.64454			year1516	16	70	1	4	4.0	1.0	4.39	2.0	0.0		1.0	3.0		360.0	3.0	60.0	1.0			30.0	4.0	25.0	5.0	18.0	1.0	2.0	2.0	2.0	2.0	2.0	2.0			2.37	1.33	6.3
93220	127	2	17108.835569	16340.161838			year1516	16	76	1	4	5.0	1.0	4.24	1.0	0.0		1.0	3.0		360.0	1.0	180.0	3.0							71.0	1.0	2.0	2.0	1.0	1.0	2.0	2.0			20.91	1.75	6.0
93283	132	2	18069.441798	18504.994488			year1516	16	76	2	4	3.0	3.0	1.85	2.0			2.0													61.0	1.0	2.0	1.0	2.0	2.0	2.0	2.0			59.55	1.1	5.8
93443	132	2	14685.810457	14601.440297			year1516	16	73	1	3	4.0	1.0	1.62	1.0	2.0	3.0	2.0													69.0	1.0	2.0	1.0	1.0	1.0	2.0	2.0			4.18	1.38	9.5
93476	121	1	10136.293628	10632.437467			year1516	16	77	2	2	1.0	2.0	0.51	1.0	0.0		1.0	3.0						10.0	1.0					20.0	1.0	2.0	2.0	2.0	2.0	1.0	2.0			28.01	0.58	4.6
93522	127	2	10531.60361	10175.176089			year1516	16	64	1	2	4.0	3.0	1.52	1.0	7.0	1.0	2.0					120.0	5.0	30.0	6.0					63.0	1.0	2.0	2.0	2.0	2.0	2.0	2.0			4.29	0.96	7.4
93757	142	1	99269.957801	96421.250837			year1718	18	63	1	3	4.0	1.0	2.59	3.0			1.0	1.0		120.0	1.0	120.0	1.0							61.0	1.0	2.0	2.0	2.0	2.0	2.0	2.0			6.5	0.99	6.1	0.879	1.016	0.868	1.133	2.0	1.0
93762	137	1	26249.586355	23713.147865			year1718	18	74	2	1	3.0	2.0	1.0	9.0			2.0													62.0	1.0	2.0	2.0	2.0	2.0	2.0	2.0			4.5	0.87	5.7	0.809	0.863	0.605	1.053	2.0	2.0
93830	147	1	5139.6781339	4668.7986026			year1718	18	67	1	4	4.0	1.0	5.0	6.0			1.0	3.0		120.0	1.0	120.0	1.0							50.0	1.0	2.0	1.0	1.0	2.0	2.0	1.0				6.34	2.6	0.802	0.938	0.624	1.11	2.0	2.0
93940	138	1	248583.35828	225977.98173			year1718	18	50	1	3	3.0	1.0	3.79	10.0			2.0			240.0	7.0	240.0	7.0					30.0	3.0	45.0	1.0	2.0	2.0	2.0	2.0	2.0	2.0			10.91	1.02	5.0	0.569	0.775	0.632	0.893	2.0	2.0
94208	147	1	12386.156692	11782.813885			year1718	18	45	2	4	5.0	5.0	3.67	9.0			2.0									30.0	4.0	30.0	4.0	27.0	1.0	2.0	1.0	2.0	2.0	2.0	2.0			3.22	0.88	6.1
94210	145	2	10298.487718	9058.9147401			year1718	18	80	1	4	2.0	3.0	0.86	0.0			2.0			600.0	7.0									73.0	1.0	2.0	2.0	2.0	2.0	2.0	2.0			3.87	1.12	6.1	0.874	0.966	0.775	1.093	2.0	2.0
94216	138	2	16603.033081	15385.16293			year1718	18	67	2	4	5.0	1.0	5.0	0.0			2.0													25.0	1.0	2.0	1.0	1.0	1.0	1.0	2.0			281.92	1.29	5.2	0.564	0.722	0.487	0.935	2.0	2.0
94267	136	2	13067.885207	11927.443218			year1718	18	80	2	5	4.0	1.0	5.0				2.0													34.0	1.0	2.0	2.0	2.0	2.0	2.0	2.0			7.86	0.56	4.6	0.616	0.797	0.626	0.971	2.0	2.0
94380	148	2	8615.3036149	8274.4806878			year1718	18	63	1	4	3.0	5.0	0.15	0.0			2.0			60.0	3.0	60.0	2.0							55.0	1.0	2.0	2.0	2.0	2.0	2.0	2.0			2.04	1.18	6.0	0.763	0.922	0.69	1.077	2.0	2.0
94421	140	2	13865.188016	13742.925252			year1718	18	75	2	5	3.0	4.0	4.62				2.0					120.0	3.0	120.0	4.0			120.0	3.0	65.0	1.0	2.0	2.0	2.0	2.0	2.0	2.0			67.39	0.66	5.3	0.475	0.612	0.466	0.739	2.0	2.0
94490	147	2	33260.222252	32173.734165			year1718	18	64	2	3	3.0	2.0	1.17	0.0			1.0	3.0								15.0	3.0			59.0	1.0	2.0	2.0	2.0	2.0	2.0	2.0			10.78	0.82	4.5	0.515	0.651	0.481	0.775	2.0	2.0
94522	142	2	14073.419205	13605.395278			year1718	18	60	1	4	3.0	6.0	0.62	1.0			1.0	1.0		15.0	1.0	20.0	3.0	15.0	7.0			15.0	7.0	57.0	1.0	2.0	2.0	2.0	2.0	2.0	2.0			5.5	0.94	6.7	1.1	1.195	1.086	1.464	2.0	2.0
94670	145	1	7847.4513968	7775.0484275			year1718	18	60	1	4	2.0	1.0	0.81	0.0			1.0	3.0						60.0	4.0					50.0	1.0	2.0	2.0	2.0	2.0	2.0	2.0			51.1	1.62	7.5	0.911	1.024	0.688	1.297	2.0	2.0
94755	145	1	14987.454782	14718.698439			year1718	18	74	2	2	2.0	3.0	1.79	0.0			2.0													25.0	1.0	2.0	1.0	1.0	1.0	2.0	2.0			170.27	0.87	7.8					2.0	2.0
94836	139	2	11417.316144	8163.1355867			year1718	18	71	2	3	3.0	1.0		0.0			2.0			120.0	1.0	240.0	7.0							50.0	1.0	2.0	2.0	2.0	2.0	2.0	2.0			5.0	0.73	4.0	0.685	0.875	0.726	0.99	2.0	2.0
94847	148	2	16667.388538	16902.098855			year1718	18	80	2	4	3.0	2.0	1.17				1.0	3.0												30.0	1.0	2.0	1.0	2.0	2.0	2.0	2.0			209.15	2.16	9.7					2.0	2.0
95047	139	2	6983.6490449	5034.7021212			year1718	18	74	1	3	4.0	1.0		6.0			1.0	3.0		60.0	1.0	30.0	2.0					15.0	3.0	63.0	1.0	2.0	2.0	2.0	2.0	2.0	2.0			91.23	1.95	7.2					2.0	2.0
95077	148	1	28042.849735	26611.552311			year1718	18	47	1	5	4.0	1.0	3.86	9.0			1.0	1.0								120.0	1.0	40.0	2.0	40.0	1.0	2.0	2.0	2.0	2.0	2.0	2.0			3.47	1.11	8.3
95173	142	2	9139.8865785	9353.3979097			year1718	18	80	1	4	2.0	6.0	1.0	0.0			1.0	3.0												70.0	1.0	2.0	1.0	2.0	2.0	2.0	1.0			27.43	1.26	6.4					2.0	2.0
95210	135	1	113858.31303	113808.40624			year1718	18	44	2	3	4.0	1.0	5.0	4.0			2.0													43.0	1.0	2.0	2.0	2.0	2.0	2.0	2.0			4.44	0.76	4.5
95236	148	1	19940.111048	19068.747169			year1718	18	76	2	1	1.0	4.0	0.1				2.0													61.0	1.0	2.0	2.0	2.0	2.0	2.0	2.0			4.86	0.84	5.1	0.693	0.841	0.59	1.029	2.0	2.0
95238	134	1	10105.216456	9734.3897005			year1718	18	78	1	4	3.0	1.0	4.4	5.0			1.0	3.0												70.0	1.0	2.0	2.0	2.0	2.0	2.0	2.0			16.7	1.13	4.7	1.1	1.248	0.99	1.402	2.0	2.0
95571	142	1	65525.803428	67373.630699			year1718	18	54	2	3	4.0	1.0		0.0			1.0	2.0				180.0	7.0							50.0	1.0	2.0	2.0	2.0	2.0	2.0	2.0			16.19	0.57	4.0	0.604	0.741	0.572	0.878	2.0	2.0
95637	145	1	67267.625218	60052.731552			year1718	18	74	1	3	4.0	2.0	3.48	6.0			2.0					120.0	7.0							60.0	1.0	2.0	1.0	2.0	2.0	1.0	2.0			24.91	1.14	8.1	0.665	0.844	0.593	1.027	2.0	2.0
95759	145	2	10221.694745	9822.8357683			year1718	18	63	2	4	5.0	3.0	1.24	10.0			1.0	3.0												41.0	1.0	2.0	2.0	2.0	2.0	2.0	2.0			10.37	0.56	4.0					2.0	2.0
95891	140	2	32116.926123	31075.247583			year1718	18	56	1	3	4.0	2.0	3.85	1.0			1.0	1.0				120.0	5.0	20.0	7.0			60.0	3.0	50.0	1.0	2.0	2.0	2.0	1.0	2.0	2.0			28.95	0.65	7.3	0.78	0.857	0.712	0.946	2.0	2.0
95939	142	2	26973.462418	24007.802479			year1718	18	76	1	3	4.0	1.0	4.01	0.0			2.0			240.0	3.0	180.0	4.0					300.0	1.0	75.0	1.0	2.0	2.0	2.0	2.0	2.0	2.0			89.0	1.04	6.2					2.0	2.0
96019	146	1	27643.799828	25678.837198			year1718	18	80	2	3	5.0	4.0	3.98				2.0											10.0	6.0	50.0	1.0	2.0	2.0	2.0	2.0	2.0	1.0			31.1	1.4	5.0	0.62	0.717	0.509	0.897	2.0	2.0
96097	143	2	24993.092899	24149.118653			year1718	18	58	1	3	2.0	1.0	0.0	8.0			1.0	1.0		120.0	5.0	300.0	3.0	60.0	5.0			60.0	3.0	45.0	1.0	2.0	2.0	2.0	2.0	2.0	2.0			10.39	0.8	5.6	0.59	0.78	0.605	0.93	1.0	1.0
96135	134	1	19912.284041	19008.033194			year1718	18	73	2	4	3.0	1.0	4.4				2.0					300.0	5.0							60.0	1.0	2.0	2.0	2.0	2.0	2.0	2.0			61.69	1.07	8.0	0.903	1.008	0.745	1.226	2.0	2.0
96219	145	1	17880.972181	17852.026273			year1718	18	41	2	4	4.0	1.0	2.02	6.0			2.0									60.0	2.0	60.0	4.0	37.0	1.0	2.0	2.0	2.0	2.0	2.0	2.0			4842.47	0.54	2.8
96240	143	1	17875.812043	16534.274154			year1718	18	42	2	5	4.0	1.0	1.35	0.0			2.0									45.0	3.0			25.0	1.0	2.0	2.0	2.0	2.0	2.0	2.0			11.91	0.74	6.3
96249	135	2	12579.893768	12158.128065			year1718	18	58	2	1	1.0	1.0	1.36				2.0							30.0	5.0					56.0	1.0	2.0	2.0	2.0	2.0	2.0	2.0			7.19	0.48	2.8	0.796	0.964	0.771	1.129	2.0	2.0
96413	136	1	15021.311393	14124.2667			year1718	18	71	1	4	4.0	1.0	3.46	0.0			1.0	3.0												70.0	1.0	2.0	2.0	2.0	2.0	2.0	2.0			3.58	0.82	5.2	0.652	0.863	0.676	0.994	2.0	2.0
96450	147	2	36824.85389	37337.476106			year1718	18	53	2	3	3.0	3.0	0.7	0.0			2.0													28.0	1.0	2.0	2.0	2.0	2.0	2.0	1.0			13.62	0.65	4.8	0.48	0.735	0.553	0.934	2.0	1.0
96489	143	2	25986.677041	26670.771107			year1718	18	57	2	1	1.0	1.0	1.32	0.0			2.0													22.0	1.0	2.0	1.0	2.0	2.0	2.0	1.0			7.9	0.53	5.3					2.0	1.0
96501	137	2	23423.38327	23211.926997			year1718	18	50	1	2	2.0	5.0	1.96	7.0			1.0	1.0				60.0	3.0							26.0	1.0	2.0	2.0	2.0	2.0	2.0	2.0			16.22	0.49	3.8	1.276	1.394	1.021	1.761	2.0	2.0
96554	147	1	29327.532044	27195.452624			year1718	18	31	1	4	4.0	5.0	0.74	6.0			1.0	2.0		480.0	6.0	480.0	6.0	360.0	7.0					16.0	1.0	2.0	2.0	2.0	2.0	2.0	2.0			6.55	1.06	6.8
96582	147	1	19879.572886	18224.586826			year1718	18	47	1	4	2.0	5.0	0.0	2.0			2.0			360.0	3.0			30.0	7.0			60.0	4.0	42.0	1.0	2.0	2.0	2.0	2.0	2.0	2.0			2.91	0.99	9.4
96585	148	1	10685.480186	10013.373246			year1718	18	62	1	1	1.0	1.0	2.43	7.0			2.0			300.0	7.0	120.0	5.0	420.0	7.0					35.0	1.0	2.0	2.0	2.0	2.0	2.0	2.0			3.18	0.84	4.9	0.819	0.958	0.735	1.119	2.0	2.0
96614	137	1	13823.882068	13688.003451			year1718	18	79	1	4	3.0	1.0	2.94	0.0			1.0	3.0				30.0	1.0							70.0	1.0	2.0	2.0	2.0	2.0	2.0	2.0			16.08		5.5	0.707	0.827	0.63	0.935	2.0	2.0
96615	148	1	10885.643242	10331.30205			year1718	18	62	1	1	1.0	1.0	0.83	0.0			2.0							25.0	7.0			40.0	7.0	50.0	1.0	2.0	2.0	2.0	2.0	2.0	2.0			6.33	0.83	7.5	0.759	0.974	0.661	1.194	2.0	2.0
96633	148	2	7153.481476	7016.8527693			year1718	18	65	1	4	2.0	6.0	0.15	3.0			1.0	1.0				60.0	3.0							60.0	1.0	2.0	2.0	2.0	2.0	2.0	1.0			40.19	1.35	7.8	0.765	0.99	0.668	1.229	2.0	2.0
96745	145	1	25832.893693	25456.737431			year1718	18	52	2	4	3.0	5.0	0.73	4.0			2.0					120.0	7.0							30.0	1.0	2.0	2.0	2.0	2.0	2.0	2.0			76.08	0.94	6.9					1.0	2.0
96884	138	2	14605.672297	14512.491805			year1718	18	55	2	5	5.0	1.0	5.0				2.0													35.0	1.0	2.0	2.0	2.0	2.0	2.0	2.0			3.15	0.86	5.9	0.732	0.908	0.628	1.126	2.0	2.0
96896	148	2	11623.651817	11352.075917			year1718	18	80	2	4	3.0	2.0	4.08	9.0			2.0							60.0	2.0					52.0	1.0	2.0	2.0	2.0	1.0	2.0	1.0			30.97	0.78	5.4	0.66	0.726	0.567	0.838	2.0	2.0
96989	144	1	15690.559213	14754.397173			year1718	18	64	2	4	3.0	3.0		4.0			2.0							10.0	3.0					50.0	1.0	2.0	2.0	2.0	2.0	2.0	2.0			36.9	0.76	6.8	0.784	0.986	0.786	1.175	2.0	2.0
97031	141	1	14035.229145	13665.184204			year1718	18	70	1	4	2.0	1.0	4.16	5.0			1.0	3.0		240.0	3.0	180.0	5.0					40.0	7.0	52.0	1.0	2.0	2.0	2.0	2.0	2.0	2.0			9.9	0.79	6.1	0.827	0.862	0.608	1.013	2.0	2.0
97046	139	1	9407.6858579	9037.521225			year1718	18	61	1	4	4.0	1.0	1.82	9.0			1.0	3.0												55.0	1.0	2.0	2.0	2.0	2.0	2.0	2.0			2.96	1.3	7.2	0.718	0.851	0.674	0.991	2.0	1.0
97097	148	2	10239.798066	10261.221762			year1718	18	53	1	1	1.0	1.0	2.38				1.0	3.0												50.0	1.0	2.0	2.0	2.0	2.0	2.0	2.0			13.0	0.79	8.0					2.0	2.0
97115	148	2	15506.810325	14183.35679			year1718	18	65	1	1	3.0	1.0	1.95	9.0			1.0	3.0						45.0	4.0					50.0	1.0	2.0	2.0	2.0	2.0	2.0	2.0			15.45	0.83	6.6	0.992	1.111	0.805	1.322	2.0	2.0
97117	135	2	11899.801841	11060.296175			year1718	18	63	2	1	4.0	3.0	0.82	0.0			2.0													50.0	1.0	2.0	2.0	2.0	2.0	2.0	2.0			6.4	0.74	4.0	0.543	0.728	0.571	0.904	2.0	2.0
97186	136	1	20742.068829	20018.610331			year1718	18	46	1	5	4.0	1.0	5.0	0.0			1.0	3.0				120.0	5.0	120.0	7.0					35.0	1.0	2.0	2.0	2.0	2.0	2.0	2.0			151.12	0.91	6.8
97268	145	1	34009.330185	29764.818485			year1718	18	80	1	3	1.0	2.0	3.69	0.0			1.0	3.0												77.0	1.0	2.0	2.0	2.0	1.0	2.0	2.0			47.11	0.87	7.0					2.0	2.0
97417	136	1	28489.905546	26795.175641			year1718	18	77	2	5	5.0	1.0	2.46	0.0			2.0													77.0	1.0	2.0	2.0	2.0	2.0	2.0	2.0			24.7	0.57	4.2					2.0	2.0
97444	148	2	18306.364623	17863.917018			year1718	18	58	1	1	2.0	4.0	1.59				1.0	3.0		60.0	4.0	60.0	3.0					60.0	3.0	53.0	1.0	2.0	2.0	2.0	2.0	2.0	2.0			3.21	0.91	6.0	0.664	0.819	0.613	0.979	2.0	2.0
97452	141	1	16000.901428	15393.877795			year1718	18	47	2	5	4.0	1.0	2.03				2.0									60.0	3.0	60.0	3.0	40.0	1.0	2.0	2.0	2.0	2.0	2.0	2.0			5.36	0.6	5.1
97460	145	1	16077.472273	15784.357644			year1718	18	61	2	4	3.0	3.0		8.0			2.0							60.0	1.0					40.0	1.0	2.0	2.0	2.0	2.0	2.0	2.0			4.2	0.97	6.0	0.959	1.006	0.707	1.222	2.0	2.0
97520	147	1	25463.217743	25044.436415			year1718	18	57	2	4	3.0	3.0	3.11	7.0			1.0	3.0												54.0	1.0	2.0	2.0	2.0	2.0	2.0	2.0			10.15	0.97	4.6					2.0	2.0
97535	136	1	27089.285135	25359.593835			year1718	18	63	2	2	4.0	1.0	5.0	8.0			1.0	3.0								180.0	3.0	180.0	3.0	60.0	1.0	2.0	2.0	2.0	2.0	1.0	2.0			7.19	0.61	4.8	0.785	0.9	0.681	1.059	2.0	2.0
97593	142	2	12568.926637	12214.010163			year1718	18	60	2	4	5.0	6.0	3.65	10.0			2.0											30.0	7.0	50.0	1.0	2.0	2.0	2.0	2.0	2.0	2.0			3.47	0.92	6.2	1.073	1.224	0.98	1.405	2.0	2.0
97606	147	1	7710.9142693	7325.9277283			year1718	18	80	2	4	4.0	1.0	2.77				2.0													80.0	1.0	2.0	2.0	2.0	2.0	2.0	2.0			33.0	1.4	5.8	0.704	0.817	0.592	1.0	2.0	2.0
97666	139	1	9627.4556835	9578.843436			year1718	18	69	1	4	5.0	1.0	5.0	2.0			1.0	1.0				45.0	5.0					45.0	5.0	67.0	1.0	2.0	2.0	1.0	2.0	1.0	2.0			3.31	1.33	8.0	0.797	0.988	0.812	1.149	2.0	2.0
97788	136	1	24626.643091	23023.934355			year1718	18	73	1	5	4.0	1.0	4.8	0.0			1.0	3.0												70.0	1.0	2.0	2.0	2.0	2.0	2.0	2.0			10.92	1.2	7.3	0.909	1.127	0.826	1.336	2.0	2.0
97850	146	2	20648.323353	18477.981543			year1718	18	64	2	2	3.0	1.0					2.0					480.0	5.0							45.0	1.0	2.0	2.0	2.0	2.0	2.0	2.0			6.83	0.76	6.2	0.45	0.568	0.428	0.673	2.0	2.0
97973	148	1	10885.643242	10331.30205			year1718	18	64	1	1	1.0	1.0	1.35	10.0			2.0			120.0	3.0	60.0	4.0	60.0	3.0			30.0	3.0	60.0	1.0	2.0	2.0	2.0	2.0	2.0	2.0			66.13	1.08	5.6	1.065	1.294	0.995	1.533	2.0	2.0
98134	135	1	6924.1614035	6640.3354256			year1718	18	62	1	1	1.0	3.0	2.2	7.0			1.0	1.0		30.0	3.0	30.0	4.0				7.0			60.0	1.0	2.0	2.0	1.0	2.0	1.0	2.0			88.45	1.0	5.6	0.569	0.681	0.45	0.816	2.0	2.0
98202	142	2	35490.137896	36587.87092			year1718	18	50	1	4	2.0	1.0	4.62	4.0			1.0	3.0		360.0	4.0							60.0	3.0	48.0	1.0	2.0	2.0	2.0	2.0	2.0	2.0			11.37	1.17	7.3					2.0	2.0
98293	139	1	26985.16082	26512.46081			year1718	18	52	2	4	4.0	1.0	1.82	10.0			1.0	3.0										30.0	3.0	38.0	1.0	2.0	2.0	2.0	2.0	2.0	2.0			8.65	0.93	6.5	1.051	1.096	0.83	1.308	2.0	2.0
98372	142	2	11198.89567	9237.6141848			year1718	18	70	1	5	2.0	3.0	1.66	9.0			1.0	1.0		120.0	3.0	120.0	4.0							50.0	1.0	2.0	1.0	2.0	2.0	1.0	1.0			134.08	0.95	4.5	0.556	0.592	0.401	0.761	2.0	2.0
98374	146	2	27906.17062	25191.850961			year1718	18	42	2	3	2.0	3.0	0.58	5.0			1.0	1.0				40.0	3.0	60.0	1.0					38.0	1.0	2.0	2.0	2.0	2.0	2.0	2.0			5.63	0.87	5.9
98390	143	2	19009.899437	18629.929112			year1718	18	65	2	4	3.0	3.0		10.0			1.0	3.0								60.0	1.0	60.0	4.0	53.0	1.0	2.0	1.0	2.0	1.0	1.0	2.0			3.82	0.99	4.6	0.608	0.691	0.544	0.787	2.0	2.0
98422	140	1	40566.862984	42043.021121			year1718	18	63	2	3	5.0	3.0	2.74	3.0			2.0					30.0	7.0			10.0	3.0	90.0	2.0	50.0	1.0	2.0	2.0	2.0	2.0	2.0	2.0			6.1	0.73	4.4	0.625	0.709	0.556	0.809	2.0	1.0
98530	147	2	15117.597572	14863.060901			year1718	18	60	1	5	4.0	1.0	4.57	2.0			2.0									20.0	4.0			55.0	1.0	2.0	2.0	2.0	2.0	2.0	2.0			215.72	0.8	7.6	0.859	1.052	0.796	1.249	2.0	2.0
98561	141	1	27002.324242	27772.412205			year1718	18	44	1	4	5.0	1.0	5.0	3.0			1.0	1.0		600.0	5.0	480.0	5.0	10.0	5.0			120.0	1.0	34.0	1.0	2.0	2.0	2.0	2.0	2.0	2.0			2.87	1.17	8.6
98605	145	1	26221.455149	25839.64099			year1718	18	55	2	4	3.0	1.0		7.0			1.0	1.0						10.0	3.0					25.0	1.0	2.0	1.0	2.0	2.0	1.0	1.0			157.41	0.96	6.7					2.0	2.0
98638	139	1	10529.417521	10281.788439			year1718	18	65	1	4	3.0	1.0	1.49	6.0			1.0	1.0												45.0	1.0	2.0	1.0	2.0	2.0	1.0	2.0			8.95	1.13	8.1	0.628	0.805	0.638	0.925	2.0	2.0
98682	144	2	6885.0168324	6429.7768772			year1718	18	64	1	2	1.0	1.0	0.25	0.0			2.0									150.0	3.0	120.0	3.0	64.0	1.0	2.0	2.0	2.0	2.0	2.0	2.0			6.45	0.73	6.2	0.803	1.037	0.773	1.212	2.0	2.0
98844	147	1	10812.039816	10375.553116			year1718	18	76	1	4	2.0	6.0	2.08	0.0			2.0														1.0	2.0	1.0	2.0	2.0	1.0	2.0			31.41	1.41	4.8	0.879	1.035	0.745	1.268	2.0	2.0
98909	137	2	22380.661476	20676.748639			year1718	18	68	1	2	3.0	3.0	0.52	6.0			1.0	3.0				180.0	2.0			180.0	1.0	120.0	1.0	67.0	1.0	2.0	2.0	2.0	2.0	2.0	2.0			5.25	0.73	5.9	0.722	0.875	0.651	1.031	2.0	2.0
98961	148	1	24083.67952	23031.245642			year1718	18	77	2	1	1.0	2.0	2.59	10.0			2.0													65.0	1.0	2.0	2.0	2.0	2.0	2.0	1.0			10.0	1.03	5.9	0.53	0.568	0.448	0.67	2.0	1.0
99179	137	1	23080.787864	21985.863453			year1718	18	80	2	4	5.0	2.0	5.0				2.0													72.0	1.0	2.0	2.0	2.0	2.0	2.0	2.0			45.11	0.95	4.3	0.54	0.524	0.363	0.584	2.0	2.0
99262	142	2	9185.0408694	9472.079292			year1718	18	63	1	4	2.0	4.0	3.71	5.0			2.0			10.0	1.0									51.0	1.0	2.0	2.0	2.0	2.0	2.0	2.0			3.19	0.93	6.0					2.0	2.0
99293	134	2	16743.697743	15730.626577			year1718	18	75	1	4	3.0	3.0	1.15	7.0			1.0	3.0						300.0	7.0			60.0	7.0	65.0	1.0	2.0	2.0	2.0	2.0	2.0	2.0			3.86	1.77	8.8	0.796	0.972	0.763	1.126	2.0	2.0
99512	147	1	6999.4012086	6728.7812362			year1718	18	65	2	4	4.0	4.0	1.2	0.0			1.0	3.0												16.0	1.0	2.0	1.0	1.0	2.0	2.0	2.0			10.93	0.84	6.9	0.57	0.56	0.368	0.659	2.0	2.0
99554	146	2	51182.800398	47315.321335			year1718	18	72	1	3	4.0	3.0	2.06	8.0			1.0	3.0										60.0	3.0	35.0	1.0	2.0	1.0	1.0	2.0	2.0	2.0			3.64	1.26	5.7	0.588	0.797	0.668	0.913	2.0	2.0
99630	139	2	7845.677068	7709.9131983			year1718	18	73	1	3	4.0	3.0		0.0			2.0			90.0	6.0	120.0	7.0							63.0	1.0	2.0	2.0	2.0	2.0	2.0	2.0			12.28	0.95	7.4	0.693	0.996	0.722	1.248	2.0	2.0
99670	146	2	9894.2247753	9279.6367348			year1718	18	66	1	4	4.0	1.0		3.0			1.0	1.0						30.0	5.0					50.0	1.0	2.0	2.0	2.0	2.0	2.0	2.0			149.01	2.62	7.4	0.979	1.122	0.819	1.33	2.0	2.0
99839	144	1	16171.906432	16014.732803			year1718	18	42	1	4	4.0	5.0	4.98				2.0							60.0	5.0	60.0	2.0	30.0	3.0	40.0	1.0	2.0	2.0	2.0	2.0	2.0	2.0			51.37	0.79	4.7
99856	143	1	26561.668414	26517.873937			year1718	18	54	1	4	5.0	3.0	4.11				2.0													52.0	1.0	2.0	2.0	2.0	2.0	2.0	2.0			4.73	0.92	5.8	0.916	1.041	0.796	1.255	2.0	2.0
99947	142	2	26167.035115	25224.440877			year1718	18	56	2	4	4.0	1.0	2.37	10.0			2.0											30.0	3.0	55.0	1.0	2.0	2.0	2.0	2.0	2.0	2.0			5.23	0.75	5.2					2.0	2.0
100033	140	2	24155.016779	22927.954409			year1718	18	62	2	1	3.0	1.0	1.94	7.0			2.0					120.0	4.0	180.0	7.0			60.0	7.0	52.0	1.0	2.0	2.0	2.0	2.0	2.0	2.0			20.27	0.5	2.3	0.707	0.9	0.642	1.134	2.0	2.0
100083	141	2	31643.418333	28186.703222			year1718	18	80	2	3	3.0	2.0		0.0			1.0	3.0												50.0	1.0	2.0	2.0	2.0	2.0	2.0	2.0			760.71	1.89	8.1					1.0	2.0
100118	142	2	11453.728502	11251.927486			year1718	18	78	1	4	4.0	1.0	5.0	0.0			2.0					180.0	1.0							70.0	1.0	2.0	2.0	1.0	2.0	1.0	2.0			75.38	0.9	3.9	0.927	1.157	0.847	1.367	2.0	2.0
100162	137	1	10049.315223	9430.8670961			year1718	18	64	2	2	3.0	1.0	1.22	0.0			1.0	1.0												50.0	1.0	2.0	2.0		2.0	2.0	2.0			12.88	0.64	3.6	0.557	0.685	0.515	0.798	2.0	2.0
100273	144	1	8287.5162624	8186.4432551			year1718	18	71	1	3	3.0	3.0	1.66	0.0			1.0	3.0												65.0	1.0	2.0	2.0	2.0	1.0	2.0	2.0			5.48	1.18	5.8	0.608	0.865	0.736	0.975	2.0	2.0
100301	143	2	10906.852258	9952.62035			year1718	18	53	2	5	4.0	3.0	2.89	6.0			1.0	3.0								30.0	5.0			52.0	1.0	2.0	2.0	2.0	2.0	2.0	2.0			5.65	0.78	4.6					2.0	2.0
100357	138	2	11790.462937	12100.771548			year1718	18	63	2	5	1.0	2.0	5.0				2.0							30.0	6.0					35.0	1.0	2.0	2.0	2.0		2.0	2.0			11.05	0.51	3.8	0.438	0.594	0.407	0.741	2.0	2.0
100382	135	1	21615.435752	21856.964108			year1718	18	45	1	5	2.0	1.0	1.34	0.0			1.0	1.0				60.0	3.0							45.0	1.0	2.0	2.0	1.0	1.0	2.0	2.0			40.91	0.75	4.4
100436	142	2	62243.990313	62607.384325			year1718	18	48	2	1	4.0	1.0	0.93	10.0			1.0	3.0												46.0	1.0	2.0	2.0	2.0	2.0	2.0	2.0			11.36	0.64	4.6
100474	146	2	55253.668341	51343.20069			year1718	18	67	2	3	2.0	1.0		0.0			1.0	1.0												40.0	1.0	2.0	2.0	2.0	2.0	2.0	1.0			172.07	0.65	4.9					2.0	2.0
100499	137	2	14190.53426	14531.459283			year1718	18	52	2	2	4.0	5.0	1.89	9.0			1.0	3.0		120.0	3.0	60.0	3.0	10.0	5.0					52.0	1.0	2.0	2.0	2.0	2.0	2.0	2.0			22.58	0.61	5.2					2.0	2.0
100515	143	2	7711.3867908	7076.0958751			year1718	18	70	2	5	4.0	1.0	2.01	9.0			1.0	3.0		180.0	5.0	60.0	1.0					20.0	7.0	52.0	1.0	2.0	2.0	2.0	2.0	2.0	2.0			7.19	0.64	2.8	0.603	0.812	0.661	0.997	2.0	2.0
100594	145	1	15867.504261	15360.527932			year1718	18	59	1	4	4.0	1.0	0.99	1.0			1.0	1.0												52.0	1.0	2.0	2.0	2.0	2.0	2.0	2.0			11.47	0.55	6.8	0.674	0.71	0.461	0.862	1.0	1.0
100627	139	2	49571.892814	40132.783962			year1718	18	43	2	5	3.0	3.0	0.12	0.0			1.0	1.0										30.0	7.0	35.0	1.0	2.0	2.0	2.0	2.0	1.0	2.0			13.79	0.87	3.7
100654	146	1	64788.40875	60561.663893			year1718	18	74	2	3	3.0	1.0	2.59	0.0			2.0													56.0	1.0	2.0	2.0	2.0	2.0	2.0	2.0			41.48	0.68	5.0	0.948	1.139	0.895	1.337	2.0	2.0
100706	143	2	25196.316466	24111.849331			year1718	18	66	1	3	4.0	1.0	1.62	0.0			2.0			240.0	7.0	120.0	7.0							44.0	1.0	2.0	2.0	2.0	2.0	2.0	2.0			14.76		6.2	0.729	0.861	0.664	0.979	2.0	2.0
100715	146	1	90424.877382	81073.897879			year1718	18	51	2	3	3.0	3.0	1.49	10.0			1.0	1.0												40.0	1.0	2.0	1.0	2.0	2.0	2.0	2.0			8.51	0.93	6.2	0.861	0.995	0.714	1.16	2.0	2.0
100726	148	1	11463.962023	11092.871196			year1718	18	69	2	1	2.0	1.0		6.0			2.0													59.0	1.0	2.0	2.0	2.0	2.0	2.0	2.0			16.89	0.75	5.2	0.814	1.178	0.964	1.448	2.0	2.0
100872	142	2	16817.609789	16395.156291			year1718	18	71	2	4	2.0	2.0	1.33	0.0			2.0			10.0	7.0	10.0	7.0							67.0	1.0	2.0	2.0	2.0	2.0	2.0	2.0			10.48	0.5	3.6					2.0	2.0
101023	144	2	419056.57621	433085.00526			year1718	18	52	1	5	5.0	1.0	5.0	3.0			1.0	3.0						20.0	3.0	45.0	3.0	30.0	7.0	35.0	1.0	2.0	2.0	2.0	2.0	2.0	2.0			3.53	1.0	5.9	0.93	1.107	0.77	1.328	2.0	2.0
101028	138	1	24181.997262	23568.345091			year1718	18	59	2	2	3.0	5.0	1.72				2.0			120.0	5.0									49.0	1.0	2.0	2.0	2.0	2.0	2.0	2.0			7.8	0.72	3.5	0.641	0.827	0.645	1.0	2.0	2.0
101143	140	1	8649.3499918	7744.692488			year1718	18	80	1	3	4.0	1.0	2.59	0.0			1.0	3.0				240.0	3.0			60.0	3.0			57.0	1.0	2.0	2.0	2.0	2.0	2.0	2.0			25.0	1.3	7.2	0.782	1.094	0.789	1.313	2.0	2.0
101196	142	2	13790.863485	13856.24394			year1718	18	71	2	4	4.0	3.0	0.37	10.0			1.0	1.0												65.0	1.0	2.0	2.0	2.0	2.0	2.0	2.0			58.51	0.94	4.0	0.72	0.732	0.515	0.857	2.0	2.0
101212	148	2	6999.1356616	6536.4529273			year1718	18	62	2	5	5.0	1.0					2.0													60.0	1.0	2.0	2.0	2.0	2.0	2.0	2.0			15.21	0.64	7.0	0.902	1.013	0.834	1.126	2.0	2.0
101399	147	1	184939.78272	186290.26019			year1718	18	41	1	3	4.0	1.0	4.86	2.0			1.0	3.0		120.0	7.0	360.0	7.0							38.0	1.0	2.0	2.0	2.0	2.0	2.0	2.0			3.64	0.83	6.2
101444	144	2	23014.696815	21645.728126			year1718	18	63	1	1	4.0	1.0	3.95	5.0			1.0	3.0												35.0	1.0	2.0	2.0	2.0	2.0	2.0	2.0			3.21	1.02	7.9	0.871	1.16	0.838	1.416	2.0	2.0
101448	146	2	57394.20828	50699.41022			year1718	18	49	1	5	2.0	1.0	0.73	0.0			1.0	1.0		600.0	1.0	300.0	5.0							49.0	1.0	2.0	2.0	2.0	2.0	2.0	1.0			4.22	1.01	4.9
101470	139	2	24401.686632	20357.649601			year1718	18	57	2	3	4.0	1.0	3.37				2.0					120.0	5.0							26.0	1.0	2.0	2.0	2.0	2.0	2.0	2.0			12.98	0.71	6.0	0.98	1.179	0.84	1.483	2.0	2.0
101488	137	1	16144.463641	15371.001374			year1718	18	64	2	2	4.0	3.0	5.0	7.0			1.0	3.0						20.0	5.0					60.0	1.0	2.0	2.0	2.0	2.0	2.0	2.0			7.73	0.64	4.1	0.819	1.0	0.702	1.213	2.0	2.0
101505	145	1	15420.469093	15784.357644			year1718	18	62	2	5	3.0	2.0		0.0			1.0	1.0				240.0	5.0							50.0	1.0	2.0	2.0	2.0	2.0	2.0	2.0			5.87	0.67	6.0	0.864	0.922	0.696	1.065	2.0	2.0
101537	142	1	105127.75361	106941.89079			year1718	18	33	1	3	5.0	1.0	2.08	10.0			1.0	3.0				120.0	2.0			150.0	2.0			17.0	1.0	2.0	2.0	2.0	2.0	2.0	2.0			1.97	1.22	5.8
101546	143	2	11077.6473	9602.5553807			year1718	18	61	1	4	2.0	3.0		3.0			1.0	3.0												58.0	1.0	2.0	2.0	2.0	2.0	2.0	2.0			8.05	0.9	4.5	0.689	0.941	0.73	1.105	2.0	2.0
101623	138	2	14177.068184	13367.272538			year1718	18	62	1	5	5.0	1.0	5.0	0.0			2.0													50.0	1.0	2.0	2.0	1.0	2.0	2.0	2.0			8.06	1.01	7.8	1.008	1.251	1.057	1.441	2.0	2.0
101704	136	2	16698.701538	16235.411701			year1718	18	80	1	4	1.0	1.0					1.0	3.0												55.0	1.0	2.0	2.0	2.0	2.0	2.0	2.0			31.21	1.85	7.1					2.0	2.0
101724	141	2	9912.8762835	9046.8895888			year1718	18	60	1	4	4.0	1.0	5.0	5.0			1.0	3.0		360.0	1.0	300.0	1.0	480.0	5.0					19.0	1.0	2.0	2.0	2.0	2.0	2.0	2.0			2.85	0.97	6.4	1.052	1.136	0.874	1.287	2.0	2.0
101817	142	1	9040.0204084	8896.617644			year1718	18	71	1	3	3.0	1.0	2.32	6.0			1.0	3.0				120.0	4.0							68.0	1.0	2.0	2.0	2.0	2.0	2.0	2.0			3.33	1.08	7.7	0.858	1.279	1.029	1.518	2.0	2.0
101936	137	1	19553.831867	19206.159091			year1718	18	80	2	4	2.0	1.0	2.94	0.0			1.0	3.0				30.0	3.0							70.0	1.0	2.0	1.0	2.0	2.0	2.0	2.0			6.57	1.37	1.7					2.0	2.0
102054	146	2	50812.46991	46908.066484			year1718	18	68	2	3	2.0	2.0	1.77				1.0	3.0		120.0	3.0									66.0	1.0	2.0	2.0	1.0	2.0	1.0	2.0			10.73	0.72	4.6	0.826	0.901	0.71	1.056	2.0	2.0
102055	135	1	23363.246176	21953.365972			year1718	18	69	2	3	2.0	1.0	0.31	0.0			1.0	3.0				60.0	3.0							60.0	1.0	2.0	2.0	2.0	2.0	2.0	2.0			9.64	0.94	7.6	0.649	0.875	0.611	1.115	2.0	1.0
102058	139	2	34066.156657	34405.316471			year1718	18	68	2	3	3.0	6.0	2.88	9.0			1.0	1.0				300.0	5.0							56.0	1.0	2.0	2.0	2.0	2.0	2.0	2.0			3.56	0.85	5.3					2.0	2.0
102068	141	2	10217.568654	9716.1966836			year1718	18	65	2	5	2.0	1.0	5.0				2.0													50.0	1.0	2.0	2.0	2.0	2.0	2.0	2.0			7.73	0.78	5.7					2.0	2.0
102079	147	1	12045.082677	11420.045901			year1718	18	60	2	4	3.0	1.0	0.98	2.0			2.0											30.0	5.0	58.0	1.0	2.0	2.0	2.0	2.0	2.0	2.0			9.09	0.88	5.4	0.658	0.836	0.631	0.998	2.0	2.0
102155	136	2	34700.150966	34104.989428			year1718	18	47	1	1	1.0	6.0		0.0			2.0													38.0	1.0	2.0	2.0	2.0	2.0	2.0	2.0			4.37	0.61	4.8
102183	140	1	77338.158701	77605.133292			year1718	18	68	1	3	4.0	1.0	5.0	4.0			1.0	3.0										60.0	3.0	58.0	1.0	2.0	2.0	2.0	1.0	1.0	2.0			7.05	1.0	6.0	0.831	1.139	0.838	1.353	2.0	2.0
102320	136	2	15883.384068	15105.159197			year1718	18	63	2	4	3.0	1.0	1.59	0.0			2.0					240.0	4.0	15.0	3.0			60.0	4.0	45.0	1.0	2.0	2.0	2.0	2.0	2.0	2.0			7.71	0.7	2.6	0.668	0.843	0.639	1.011	2.0	2.0
102465	136	1	23183.732576	22145.113502			year1718	18	79	1	5	5.0	1.0	2.22	7.0			2.0							60.0	4.0					75.0	1.0	2.0	2.0	2.0	2.0	2.0	2.0			52.68	0.96	6.6	0.626	0.808	0.609	0.97	2.0	2.0
102617	143	2	118521.4306	112275.39238			year1718	18	63	2	3	4.0	1.0	3.95	9.0			2.0					360.0	4.0					60.0	1.0	60.0	1.0	2.0	2.0	2.0	2.0	2.0	2.0			8.58	0.97	6.0	0.875	1.044	0.834	1.208	2.0	2.0
102626	137	1	32544.782034	31020.23369			year1718	18	46	1	1	4.0	1.0	1.74	4.0			2.0			120.0	5.0	120.0	5.0	60.0	5.0	60.0	6.0	60.0	5.0	40.0	1.0	2.0	2.0	2.0	2.0	2.0	2.0			3.33	1.01	4.0
102708	139	2	17101.661032	15906.104756			year1718	18	80	1	3	4.0	1.0	2.43				2.0						6.0							45.0	1.0	2.0	2.0	1.0	2.0	1.0	2.0			48.92	1.12	6.0	0.758	1.007	0.72	1.242	2.0	2.0
102721	134	2	28303.633899	26119.586738			year1718	18	53	2	2	2.0	1.0	0.59				2.0			180.0	4.0	300.0	3.0	120.0	7.0					50.0	1.0	2.0	2.0	2.0	2.0	2.0	2.0			3.33	0.53	4.9	0.635	0.847	0.708	0.977	2.0	2.0
102869	142	1	26827.000337	25461.885753			year1718	18	67	1	3	4.0	3.0	0.99	0.0			1.0	3.0				30.0	3.0							55.0	1.0	2.0	2.0	2.0	2.0	2.0	2.0			8.64	1.19	8.2					2.0	2.0
102890	135	2	9244.1766862	8567.1019859			year1718	18	80	1	4	4.0	2.0	5.0	0.0			1.0	3.0				120.0	7.0	15.0	7.0					70.0	1.0	2.0	2.0	1.0	2.0	2.0	2.0			3.68	1.21	5.0					2.0	2.0
[truncated: 90 more columns]
